# Supplementary material for: Modeling central metabolism and energy biosynthesis across microbial life
Source: BMC Genomics. 2016 Aug 8;17:568. doi: 10.1186/s12864-016-2887-8 (PMC4977884; doi:10.1186/s12864-016-2887-8)
Supplement: Additional file 2: — Supplemental data table associated with this study. There are twelve data tabs included in this table. Description for each data tab is at the end of “Additional file 1” document. (XLSX 2418 kb) [file 12864_2016_2887_MOESM2_ESM.xlsx]

## Sheet: table-1
pubSEED Genome ID	Organism Name	Phylum
234268	Solibacter usitatus Ellin6076	Acidobacteria
401053	Acidobacterium sp. SP1PR4	Acidobacteria
682795	Acidobacterium sp. MP5ACTX8	Acidobacteria
903818	Holophaga foetida DSM 6591	Acidobacteria
240015	Acidobacterium capsulatum ATCC 51196	Acidobacteria
234267	Solibacter usitatus Ellin6076	Acidobacteria
696844	Acidobacterium sp. MP5ACTX9	Acidobacteria
204669	Koribacter versatilis Ellin345	Acidobacteria
401053	Terriglobus saanensis SP1PR4	Acidobacteria
204670	Acidobacteria bacterium Ellin345	Acidobacteria
696844	Acidobacterium sp. MP5ACTX9	Acidobacteria
926566	Terriglobus roseus DSM 18391	Acidobacteria
981222	Chloracidobacterium thermophilum B	Acidobacteria
722911	Bifidobacterium longum subsp. longum F8	Actinobacteria
266940	Kineococcus radiotolerans SRS30216	Actinobacteria
749414	Streptomyces bingchenggensis BCW-1	Actinobacteria
321955	Brevibacterium linens BL2	Actinobacteria
1.07876e+06	Mycobacterium tuberculosis NCGM2209	Actinobacteria
469378	Cryptobacterium curtum DSM 15641	Actinobacteria
337191	Gordonia sp. KTR9	Actinobacteria
698972	Corynebacterium diphtheriae INCA 402	Actinobacteria
765073	Propionibacterium acnes HL043PA2	Actinobacteria
1.20035e+06	Mycobacterium tuberculosis NA-A0008	Actinobacteria
765074	Propionibacterium acnes HL072PA1	Actinobacteria
765122	Propionibacterium acnes HL037PA1	Actinobacteria
1.00171e+06	Mycobacterium massiliense 2B-0912-S	Actinobacteria
1.16228e+06	Mycobacterium massiliense M18	Actinobacteria
765094	Propionibacterium acnes HL046PA1	Actinobacteria
1.20673e+06	Nocardia paucivorans NBRC 100373	Actinobacteria
298654	Frankia sp. EuI1c	Actinobacteria
469371	Thermobispora bispora DSM 43833	Actinobacteria
931627	Mycobacterium rhodesiae JS60	Actinobacteria
1.14688e+06	Blastococcus saxobsidens DD2	Actinobacteria
1.00173e+06	Mycobacterium abscessus 5S-0421	Actinobacteria
391038	Salinispora arenicola CNS-205	Actinobacteria
765097	Propionibacterium acnes HL005PA2	Actinobacteria
749928	Amycolatopsis mediterranei U32	Actinobacteria
1680.3	Bifidobacterium adolescentis	Actinobacteria
200998	Escherichia coli BL21(DE3) (Prj:20713)	Actinobacteria
443256	Streptomyces clavuligerus ATCC 27064	Actinobacteria
999892	Propionibacterium sp. P08	Actinobacteria
1.16229e+06	Mycobacterium abscessus M159	Actinobacteria
765066	Propionibacterium acnes HL053PA1	Actinobacteria
83332.1	Mycobacterium tuberculosis H37Rv	Actinobacteria
263358	Verrucosispora maris AB-18-032	Actinobacteria
518635	Bifidobacterium breve DSM 20213 = JCM 1192	Actinobacteria
281090	Leifsonia xyli subsp. xyli str. CTCB07	Actinobacteria
645127	Corynebacterium kroppenstedtii DSM 44385	Actinobacteria
1.00173e+06	Mycobacterium abscessus 5S-1215	Actinobacteria
644283	Micromonospora aurantiaca ATCC 27029	Actinobacteria
700015	Coriobacterium glomerans PW2	Actinobacteria
1.11496e+06	Rhodococcus pyridinivorans AK37	Actinobacteria
1.00171e+06	Mycobacterium massiliense 1S-154-0310	Actinobacteria
745408	Rhodococcus sp. JVH1	Actinobacteria
525368	Mycobacterium parascrofulaceum ATCC BAA-614	Actinobacteria
644284	Arcanobacterium haemolyticum DSM 20595	Actinobacteria
443906	Clavibacter michiganensis subsp. michiganensis NCPPB 382	Actinobacteria
243244	Mycobacterium avium 104	Actinobacteria
446472	Xylanimonas cellulosilytica DSM 15894	Actinobacteria
446467	Cellulomonas flavigena DSM 20109	Actinobacteria
633147	Olsenella uli DSM 7084	Actinobacteria
765117	Propionibacterium acnes HL002PA3	Actinobacteria
1.05535e+06	Streptomyces sp. W007	Actinobacteria
645465	Streptomyces sp. e14	Actinobacteria
247156	Nocardia farcinica IFM 10152	Actinobacteria
698951	Gardnerella vaginalis 75712	Actinobacteria
83332.1	Mycobacterium tuberculosis H37Rv	Actinobacteria
247157	Nocardia farcinica IFM 10152	Actinobacteria
1.08748e+06	Mycobacterium abscessus 47J26	Actinobacteria
994479	Saccharopolyspora spinosa NRRL 18395	Actinobacteria
446466	Brachybacterium faecium DSM 4810	Actinobacteria
765057	Propionibacterium acnes HL096PA3	Actinobacteria
936048	Propionibacterium sp. 434-HC2	Actinobacteria
494420	Arthrobacter sp. TB 23	Actinobacteria
1.1506e+06	Mycobacterium phlei RIVM601174	Actinobacteria
471853	Beutenbergia caverna cavernae DSM 12333	Actinobacteria
266118	Rubrobacter xylanophilus DSM 9941	Actinobacteria
649742	Actinomyces odontolyticus F0309	Actinobacteria
326426	Bifidobacterium breve UCC2003	Actinobacteria
1.20674e+06	Nocardia takedensis NBRC 100417	Actinobacteria
555461	Mycobacterium tuberculosis '98-R604 INH-RIF-EM'	Actinobacteria
101510	Rhodococcus jostii RHA1	Actinobacteria
479434	Catenulispora acidiphila DSM 44928	Actinobacteria
471856	Slackia heliotrinireducens DSM 20476	Actinobacteria
465543	Streptomyces sp. SPB74	Actinobacteria
83332.6	Mycobacterium tuberculosis H37Rv	Actinobacteria
765096	Propionibacterium acnes HL005PA1	Actinobacteria
369723	Salinispora tropica CNB-440	Actinobacteria
1.24775e+06	Mycobacterium avium subsp. paratuberculosis S5	Actinobacteria
1.20567e+06	Mycobacterium canettii CIPT 140070010	Actinobacteria
446471	Stackebrandtia nassauensis DSM 44728	Actinobacteria
747367	Mycobacterium tuberculosis HN878	Actinobacteria
1.20674e+06	Nocardia testacea NBRC 100365	Actinobacteria
879307	Gardnerella vaginalis 315-A	Actinobacteria
350059	Mycobacterium vanbaalenii PYR-1	Actinobacteria
391905	Bifidobacterium longum subsp. infantis ATCC 15697 = JCM 1222	Actinobacteria
566553	Bifidobacterium catenulatum DSM 16992 = JCM 1194	Actinobacteria
585199	Mobiluncus mulieris ATCC 35243	Actinobacteria
765100	Propionibacterium acnes HL050PA1	Actinobacteria
675517	Mycobacterium tuberculosis SUMu006	Actinobacteria
765110	Propionibacterium acnes HL067PA1	Actinobacteria
1.03674e+06	Bifidobacterium breve CECT 7263	Actinobacteria
686659	Propionibacterium acnes SK187	Actinobacteria
889513	Corynebacterium pseudotuberculosis I19	Actinobacteria
1.23438e+06	Propionibacterium acnes C1	Actinobacteria
446468	Nocardiopsis dassonvillei subsp. dassonvillei DSM 43111	Actinobacteria
573236	Bifidobacterium animalis subsp. lactis V9	Actinobacteria
757419	Mycobacterium tuberculosis H37RvCO	Actinobacteria
553200	Propionibacterium acnes SK137	Actinobacteria
665943	Eggerthella sp. 1_3_56FAA	Actinobacteria
710421	Mycobacterium chubuense NBB4	Actinobacteria
446463	Actinosynnema mirum DSM 43827	Actinobacteria
1.16763e+06	Actinomyces massiliensis 4401292	Actinobacteria
1.16191e+06	Corynebacterium pseudotuberculosis Cp162	Actinobacteria
1.04152e+06	Mycobacterium colombiense CECT 3035	Actinobacteria
1.00173e+06	Mycobacterium abscessus 5S-0422	Actinobacteria
290340	Arthrobacter aurescens TC1	Actinobacteria
675519	Mycobacterium tuberculosis SUMu008	Actinobacteria
321955	Brevibacterium linens BL2	Actinobacteria
1.07802e+06	Rhodococcus erythropolis XP	Actinobacteria
1.03171e+06	Propionibacterium acnes 6609	Actinobacteria
1.19863e+06	Mycobacterium massiliense str. GO 06	Actinobacteria
883077	Actinomyces turicensis ACS-279-V-Col4	Actinobacteria
765063	Propionibacterium acnes HL099PA1	Actinobacteria
350054	Mycobacterium gilvum PYR-GCK	Actinobacteria
1.20673e+06	Nocardia brevicatena NBRC 12119	Actinobacteria
765077	Propionibacterium acnes HL110PA1	Actinobacteria
463191	Streptomyces sviceus ATCC 29083	Actinobacteria
1.1623e+06	Corynebacterium diphtheriae bv. mitis str. NC03529	Actinobacteria
1.16072e+06	Streptomyces auratus AGR0001	Actinobacteria
471853	Thermomonospora curvata DSM 43183	Actinobacteria
1.00174e+06	Mycobacterium abscessus 6G-0728-S	Actinobacteria
765106	Propionibacterium acnes HL036PA1	Actinobacteria
257309	Corynebacterium diphtheriae NCTC 13129	Actinobacteria
1.00171e+06	Mycobacterium massiliense 2B-0307	Actinobacteria
518636	Bifidobacterium angulatum DSM 20098 = JCM 7096	Actinobacteria
378754	Kocuria rhizophila DC2201	Actinobacteria
911237	Mycobacterium tuberculosis CDC1551A	Actinobacteria
31964.6	Clavibacter michiganensis subsp. sepedonicus	Actinobacteria
866770	Mobiluncus mulieris FB024-16	Actinobacteria
1.15814e+06	Mycobacterium abscessus M94	Actinobacteria
455632	Streptomyces griseus subsp. griseus NBRC 13350	Actinobacteria
644283	Micromonospora aurantiaca ATCC 27029	Actinobacteria
742742	Collinsella tanakaei YIT 12063	Actinobacteria
526226	Geodermatophilus obscurus DSM 43160	Actinobacteria
698973	Corynebacterium diphtheriae BH8	Actinobacteria
1.03582e+06	Bifidobacterium longum subsp. longum KACC 91563	Actinobacteria
1.20831e+06	Gordonia namibiensis NBRC 108229	Actinobacteria
1.11497e+06	Propionibacterium acnes TypeIA2 P.acn31	Actinobacteria
1.16071e+06	Streptomyces viridochromogenes Tue57	Actinobacteria
298654	Frankia sp. EuI1c	Actinobacteria
663886	Mycobacterium tuberculosis KZN R506	Actinobacteria
1.16829e+06	Mycobacterium sp. MOTT36Y	Actinobacteria
1.07448e+06	Bifidobacterium breve DPC 6330	Actinobacteria
1.00171e+06	Mycobacterium massiliense 2B-0107	Actinobacteria
1.07797e+06	Arthrobacter globiformis NBRC 12137	Actinobacteria
164756	Mycobacterium sp. MCS	Actinobacteria
164757	Mycobacterium sp. MCS	Actinobacteria
561275	Mycobacterium bovis BCG str. Tokyo 172	Actinobacteria
260742	Streptomyces sp. SS	Actinobacteria
469383	Conexibacter woesei DSM 14684	Actinobacteria
446470	Sanguibacter keddieii DSM 10542	Actinobacteria
478801	Kytococcus sedentarius DSM 20547	Actinobacteria
548480	Bifidobacterium longum subsp. infantis ATCC 55813	Actinobacteria
698955	Gardnerella vaginalis 55152	Actinobacteria
765118	Propionibacterium acnes HL007PA1	Actinobacteria
205913	Bifidobacterium longum DJO10A	Actinobacteria
648999	Micromonospora sp. L5	Actinobacteria
312284	marine actinobacterium PHSC20C1	Actinobacteria
443255	Streptomyces clavuligerus ATCC 27064	Actinobacteria
640132	Segniliparus rotundus DSM 44985	Actinobacteria
580050	Bifidobacterium animalis subsp. lactis Bl-04	Actinobacteria
1.20672e+06	Nocardia asiatica NBRC 100129	Actinobacteria
767029	Propionibacterium propionicum F0230a	Actinobacteria
306537	Corynebacterium jeikeium K411	Actinobacteria
662755	Corynebacterium resistens DSM 45100	Actinobacteria
419948	Mycobacterium tuberculosis H37Ra	Actinobacteria
1.24068e+06	Mycobacterium tuberculosis UM 1072388579	Actinobacteria
675518	Mycobacterium tuberculosis SUMu007	Actinobacteria
698957	Gardnerella vaginalis 1500E	Actinobacteria
196163	Nocardioides sp. JS614	Actinobacteria
216594	Mycobacterium marinum M	Actinobacteria
267747	Propionibacterium acnes KPA171202	Actinobacteria
443256	Streptomyces clavuligerus ATCC 27064	Actinobacteria
1.11496e+06	Saccharomonospora azurea SZMC 14600	Actinobacteria
272632	Mycobacterium leprae TN	Actinobacteria
553205	Corynebacterium amycolatum SK46	Actinobacteria
525263	Corynebacterium lipophiloflavum DSM 44291	Actinobacteria
525909	Acidimicrobium ferrooxidans DSM 10331	Actinobacteria
446468	Nocardiopsis dassonvillei subsp. dassonvillei DSM 43111	Actinobacteria
385957	Amycolatopsis sp. ATCC 39116	Actinobacteria
765113	Propionibacterium acnes HL063PA1	Actinobacteria
1.01084e+06	Mycobacterium avium subsp. paratuberculosis S397	Actinobacteria
288705	Renibacterium salmoninarum ATCC 33209	Actinobacteria
680198	Streptomyces scabiei 87.22	Actinobacteria
164758	Mycobacterium sp. JLS	Actinobacteria
471855	Slackia heliotrinireducens DSM 20476	Actinobacteria
101510	Rhodococcus jostii RHA1	Actinobacteria
1.00174e+06	Mycobacterium abscessus 6G-0125-R	Actinobacteria
1.20035e+06	Mycobacterium tuberculosis NA-A0009	Actinobacteria
866777	Bifidobacterium breve ACS-071-V-Sch8b	Actinobacteria
1.00172e+06	Mycobacterium abscessus 3A-0119-R	Actinobacteria
565042	Bifidobacterium longum subsp. longum JCM 1217	Actinobacteria
1.07999e+06	Corynebacterium glutamicum ATCC 14067	Actinobacteria
765123	Propionibacterium acnes HL037PA2	Actinobacteria
446462	Actinosynnema mirum DSM 43827	Actinobacteria
882086	Saccharomonospora xinjiangensis XJ-54	Actinobacteria
401473	Bifidobacterium dentium Bd1	Actinobacteria
281090	Leifsonia xyli subsp. xyli str. CTCB07	Actinobacteria
518636	Bifidobacterium angulatum DSM 20098	Actinobacteria
457425	Streptomyces albus J1074	Actinobacteria
679193	Propionibacterium acnes SK182	Actinobacteria
1.20672e+06	Nocardia araoensis NBRC 100135	Actinobacteria
698952	Gardnerella vaginalis 0288E	Actinobacteria
367929	Bifidobacterium adolescentis ATCC 15703	Actinobacteria
1.19772e+06	Microbacterium barkeri 2011-R4	Actinobacteria
419948	Mycobacterium tuberculosis H37Ra [WGS]	Actinobacteria
526226	Gordonia bronchialis DSM 43247	Actinobacteria
611302	Mycobacterium tuberculosis T46	Actinobacteria
1806.1	Mycobacterium microti OV254	Actinobacteria
698965	Corynebacterium diphtheriae CDCE 8392	Actinobacteria
675522	Mycobacterium tuberculosis SUMu011	Actinobacteria
1.13445e+06	Streptomyces somaliensis DSM 40738	Actinobacteria
910311	Eggerthella sp. HGA1	Actinobacteria
675514	Mycobacterium tuberculosis SUMu003	Actinobacteria
648999	Micromonospora sp. L5	Actinobacteria
649743	Actinomyces sp. oral taxon 848 str. F0332	Actinobacteria
521096	Atopobium parvulum DSM 20469	Actinobacteria
909952	Propionibacterium acnes 266	Actinobacteria
665577	Streptomyces viridosporus T7A	Actinobacteria
1.12225e+06	Mycobacterium hassiacum DSM 44199	Actinobacteria
591168	Streptomyces flavogriseus ATCC 33331	Actinobacteria
698960	Gardnerella vaginalis 00703Dmash	Actinobacteria
102897	Frankia sp. EUN1f	Actinobacteria
765111	Propionibacterium acnes HL027PA1	Actinobacteria
765091	Propionibacterium acnes HL059PA1	Actinobacteria
698962	Corynebacterium diphtheriae 31A	Actinobacteria
765092	Propionibacterium acnes HL059PA2	Actinobacteria
1.00172e+06	Mycobacterium abscessus 3A-0930-S	Actinobacteria
563033	Rothia mucilaginosa M508	Actinobacteria
765101	Propionibacterium acnes HL050PA2	Actinobacteria
78331.5	Mycobacterium canettii	Actinobacteria
765070	Propionibacterium acnes HL013PA2	Actinobacteria
478435	Mycobacterium tuberculosis KZN 605	Actinobacteria
566552	Bifidobacterium catenulatum DSM 16992	Actinobacteria
742729	Bifidobacterium animalis subsp. lactis Bi-07	Actinobacteria
1.13688e+06	Propionibacterium acnes PRP-38	Actinobacteria
445976	Collinsella stercoris DSM 13279	Actinobacteria
685727	Rhodococcus equi 103S	Actinobacteria
765084	Propionibacterium acnes HL060PA1	Actinobacteria
596312	Micrococcus luteus SK58	Actinobacteria
479432	Streptosporangium roseum DSM 43021	Actinobacteria
465515	Micrococcus luteus NCTC 2665	Actinobacteria
679197	Segniliparus rugosus ATCC BAA-974	Actinobacteria
457427	Streptomyces hygroscopicus ATCC 53653	Actinobacteria
1.16829e+06	Bifidobacterium animalis subsp. lactis B420	Actinobacteria
1.07509e+06	Corynebacterium glutamicum S9114	Actinobacteria
1.20673e+06	Nocardia carnea NBRC 14403	Actinobacteria
1.00172e+06	Mycobacterium abscessus 4S-0206	Actinobacteria
100226	Streptomyces coelicolor A3(2)	Actinobacteria
477641	Modestobacter marinus BC501	Actinobacteria
1.10805e+06	Gordonia rhizosphera NBRC 16068	Actinobacteria
1.12572e+06	Rothia aeria F0474	Actinobacteria
765121	Propionibacterium acnes HL082PA2	Actinobacteria
1.17563e+06	Mycobacterium abscessus M148	Actinobacteria
1.00174e+06	Mycobacterium abscessus 6G-0212	Actinobacteria
469594	Bifidobacterium sp. 12_1_47BFAA	Actinobacteria
1.08945e+06	Gordonia sputi NBRC 100414	Actinobacteria
1.08945e+06	Gordonia terrae NBRC 100016	Actinobacteria
442563	Bifidobacterium animalis subsp. lactis AD011	Actinobacteria
1.07357e+06	Gordonia araii NBRC 100433	Actinobacteria
36809.5	Mycobacterium abscessus	Actinobacteria
757422	Mycobacterium tuberculosis H37RvJO	Actinobacteria
863240	Corynebacterium nuruki S6-4	Actinobacteria
478434	Mycobacterium tuberculosis KZN 1435	Actinobacteria
883066	Actinobaculum massiliae ACS-171-V-Col2	Actinobacteria
164757	Mycobacterium sp. JLS	Actinobacteria
515616	Mycobacterium tuberculosis 02_1987	Actinobacteria
548476	Corynebacterium aurimucosum ATCC 700975	Actinobacteria
1.20754e+06	Bifidobacterium bifidum LMG 13195	Actinobacteria
611304	Mycobacterium tuberculosis K85	Actinobacteria
1.16602e+06	Corynebacterium diphtheriae bv. intermedius str. NCTC 5011	Actinobacteria
591158	Streptomyces sp. AA4	Actinobacteria
457429	Streptomyces pristinaespiralis ATCC 25486	Actinobacteria
525264	Corynebacterium pseudogenitalium ATCC 33035	Actinobacteria
1.15086e+06	Micromonospora lupini str. Lupac 08	Actinobacteria
196164	Corynebacterium efficiens YS-314	Actinobacteria
882100	Mycobacterium tuberculosis BTB05-559	Actinobacteria
188626	Dermacoccus sp. Ellin185	Actinobacteria
196164	Corynebacterium efficiens YS-314 (Prj:34585)	Actinobacteria
1.20672e+06	Nocardia aobensis NBRC 100429	Actinobacteria
1.00173e+06	Mycobacterium abscessus 5S-1212	Actinobacteria
561180	Bifidobacterium gallicum DSM 20093	Actinobacteria
591159	Streptomyces viridochromogenes DSM 40736	Actinobacteria
479432	Nakamurella multipartita DSM 44233	Actinobacteria
525262	Corynebacterium jeikeium ATCC 43734	Actinobacteria
257309	Corynebacterium diphtheriae NCTC 13129	Actinobacteria
163876	Propionibacterium acnes HL025PA2	Actinobacteria
765116	Propionibacterium acnes HL002PA2	Actinobacteria
1.20568e+06	Mycobacterium canettii CIPT 140070008	Actinobacteria
1.21406e+06	Mycobacterium intracellulare M.i.198	Actinobacteria
1.07798e+06	Gordonia rubripertincta NBRC 101908	Actinobacteria
1.00171e+06	Mycobacterium massiliense CCUG 48898	Actinobacteria
548477	Corynebacterium aurimucosum ATCC 700975 (Prj:31451)	Actinobacteria
1.19417e+06	Microbacterium yannicii PS01	Actinobacteria
1.16175e+06	Bifidobacterium longum subsp. longum 2-2B	Actinobacteria
1.08745e+06	Corynebacterium pseudotuberculosis 3/99-5	Actinobacteria
1.00173e+06	Mycobacterium abscessus 4S-0116-R	Actinobacteria
911598	Bifidobacterium animalis subsp. lactis BS 01	Actinobacteria
233414	Mycobacterium bovis AF2122/97	Actinobacteria
585529	Corynebacterium genitalium ATCC 33030	Actinobacteria
378753	Kocuria rhizophila DC2201	Actinobacteria
83331.2	Mycobacterium tuberculosis CDC1551	Actinobacteria
525245	Actinomyces coleocanis DSM 15436	Actinobacteria
702459	Bifidobacterium bifidum PRL2010	Actinobacteria
520140	Mycobacterium tuberculosis EAS054	Actinobacteria
765083	Propionibacterium acnes HL087PA3	Actinobacteria
1.00174e+06	Mycobacterium abscessus 6G-0125-S	Actinobacteria
698950	Gardnerella vaginalis 284V	Actinobacteria
1.07449e+06	Brachybacterium squillarum M-6-3	Actinobacteria
457428	Streptomyces lividans TK24	Actinobacteria
1.00172e+06	Mycobacterium abscessus 3A-0122-R	Actinobacteria
548480	Mobiluncus curtisii ATCC 43063	Actinobacteria
269800	Thermobifida fusca YX	Actinobacteria
754252	Propionibacterium freudenreichii subsp. shermanii CIRM-BIA1	Actinobacteria
218496	Tropheryma whipplei TW08/27	Actinobacteria
875328	Mycobacterium sp. JDM601	Actinobacteria
1.09577e+06	Sanguibacter sp. JC301	Actinobacteria
858619	Corynebacterium variabile DSM 44702	Actinobacteria
521096	Atopobium parvulum DSM 20469	Actinobacteria
525370	Rhodococcus equi ATCC 33707	Actinobacteria
996637	Streptomyces griseoaurantiacus M045	Actinobacteria
473820	Bifidobacterium dentium ATCC 27678	Actinobacteria
907262	Gardnerella vaginalis 41V	Actinobacteria
882082	Saccharomonospora cyanea NA-134	Actinobacteria
471852	Thermomonospora curvata DSM 43183	Actinobacteria
649764	Slackia exigua ATCC 700122	Actinobacteria
227882	Streptomyces avermitilis MA-4680	Actinobacteria
765874	Corynebacterium pseudotuberculosis FRC41	Actinobacteria
1.09105e+06	Mycobacterium abscessus subsp. bolletii BD	Actinobacteria
1.00173e+06	Mycobacterium abscessus 5S-0304	Actinobacteria
478802	Kytococcus sedentarius DSM 20547	Actinobacteria
1.20673e+06	Nocardia otitidiscaviarum NBRC 14405	Actinobacteria
652616	Mycobacterium tuberculosis str. Erdman = ATCC 35801	Actinobacteria
1.02737e+06	Gordonia alkanivorans NBRC 16433	Actinobacteria
1.16174e+06	Bifidobacterium longum subsp. longum 1-6B	Actinobacteria
106370	Frankia sp. CcI3	Actinobacteria
446470	Stackebrandtia nassauensis DSM 44728	Actinobacteria
1.20568e+06	Mycobacterium canettii CIPT 140060008	Actinobacteria
757421	Mycobacterium tuberculosis H37RvLP	Actinobacteria
765103	Propionibacterium acnes HL030PA1	Actinobacteria
1.18461e+06	Kineosphaera limosa NBRC 100340	Actinobacteria
944560	Actinomyces sp. oral taxon 175 str. F0384	Actinobacteria
682148	Gardnerella vaginalis 5-1	Actinobacteria
395095	Mycobacterium tuberculosis str. Haarlem	Actinobacteria
998089	Mycobacterium bovis BCG str. China	Actinobacteria
196162	Nocardioides sp. JS614	Actinobacteria
446469	Sanguibacter keddiei keddieii DSM 10542	Actinobacteria
203267	Tropheryma whipplei str. Twist	Actinobacteria
675515	Mycobacterium tuberculosis SUMu004	Actinobacteria
765086	Propionibacterium acnes HL092PA1	Actinobacteria
525246	Actinomyces urogenitalis DSM 15434	Actinobacteria
262316	Mycobacterium avium subsp. paratuberculosis K-10	Actinobacteria
206673	Bifidobacterium longum NCC2705	Actinobacteria
765067	Propionibacterium acnes HL053PA2	Actinobacteria
298655	Frankia sp. CN3	Actinobacteria
471854	Beutenbergia cavernae DSM 12333	Actinobacteria
266117	Rubrobacter xylanophilus DSM 9941	Actinobacteria
471856	Jonesia denitrificans DSM 20603	Actinobacteria
566461	Streptomyces ghanaensis ATCC 14672	Actinobacteria
857290	Scardovia wiggsiae F0424	Actinobacteria
1.11794e+06	Corynebacterium pseudotuberculosis P54B96	Actinobacteria
1.09105e+06	Propionibacterium acnes ATCC 11828	Actinobacteria
1.00171e+06	Mycobacterium massiliense 2B-0626	Actinobacteria
1.16229e+06	Mycobacterium abscessus M154	Actinobacteria
1.26587e+06	Streptomyces rimosus subsp. rimosus ATCC 10970	Actinobacteria
1.20673e+06	Nocardia cyriacigeorgica NBRC 100375	Actinobacteria
765093	Propionibacterium acnes HL086PA1	Actinobacteria
471857	Saccharomonospora viridis DSM 43017	Actinobacteria
469378	Cryptobacterium curtum DSM 15641	Actinobacteria
290399	Arthrobacter sp. FB24	Actinobacteria
555970	Bifidobacterium animalis subsp. lactis DSM 10140	Actinobacteria
340322	Corynebacterium glutamicum R	Actinobacteria
306537	Corynebacterium jeikeium K411	Actinobacteria
1.20672e+06	Nocardia brasiliensis NBRC 14402	Actinobacteria
675512	Mycobacterium tuberculosis SUMu001	Actinobacteria
765075	Propionibacterium acnes HL072PA2	Actinobacteria
216595	Mycobacterium marinum M	Actinobacteria
521097	Tsukamurella paurometabola DSM 20162	Actinobacteria
398514	Bifidobacterium bifidum NCIMB 41171	Actinobacteria
525260	Corynebacterium accolens ATCC 49725	Actinobacteria
1.11806e+06	Actinomyces sp. ph3	Actinobacteria
765080	Propionibacterium acnes HL110PA4	Actinobacteria
659019	Mycobacterium tuberculosis W-148	Actinobacteria
1.20674e+06	Nocardia concava NBRC 100430	Actinobacteria
1.00174e+06	Mycobacterium abscessus 5S-0817	Actinobacteria
561304	Mycobacterium leprae Br4923	Actinobacteria
246196	Mycobacterium smegmatis str. MC2 155	Actinobacteria
547044	Bifidobacterium pseudocatenulatum DSM 20438 = JCM 1200	Actinobacteria
435830	Actinomyces graevenitzii C83	Actinobacteria
450748	Propionibacterium sp. 5_U_42AFAA	Actinobacteria
747368	Mycobacterium tuberculosis X122	Actinobacteria
765089	Propionibacterium acnes HL025PA1	Actinobacteria
765076	Propionibacterium acnes HL074PA1	Actinobacteria
1.16229e+06	Mycobacterium abscessus M115	Actinobacteria
391904	Bifidobacterium longum subsp. infantis ATCC 15697	Actinobacteria
253839	Streptomyces sp. C	Actinobacteria
348776	Mycobacterium tuberculosis C	Actinobacteria
930171	Arthrobacter phenanthrenivorans Sphe3	Actinobacteria
1.13838e+06	Mycobacterium intracellulare MOTT-02	Actinobacteria
1.0057e+06	Propionibacterium sp. CC003-HC2	Actinobacteria
525284	Gardnerella vaginalis ATCC 14019	Actinobacteria
698967	Corynebacterium diphtheriae HC01	Actinobacteria
272631	Mycobacterium leprae TN	Actinobacteria
1.13385e+06	Nocardia brasiliensis ATCC 700358	Actinobacteria
552531	Bifidobacterium animalis subsp. lactis BB-12	Actinobacteria
1.17613e+06	Mycobacterium abscessus M152	Actinobacteria
1.1619e+06	Bifidobacterium longum subsp. longum 35B	Actinobacteria
1.07511e+06	Bifidobacterium animalis subsp. lactis BLC1	Actinobacteria
1.00172e+06	Mycobacterium abscessus 3A-0731	Actinobacteria
478433	Mycobacterium tuberculosis KZN 4207	Actinobacteria
1.00172e+06	Mycobacterium abscessus 3A-0810-R	Actinobacteria
553481	Mycobacterium avium subsp. avium ATCC 25291	Actinobacteria
206672	Bifidobacterium longum NCC2705	Actinobacteria
871571	Mobiluncus mulieris ATCC 35239	Actinobacteria
936047	Propionibacterium sp. 409-HC1	Actinobacteria
479437	Eggerthella lenta DSM 2243	Actinobacteria
698964	Corynebacterium diphtheriae PW8	Actinobacteria
710685	Mycobacterium rhodesiae NBB3	Actinobacteria
593908	Cellvibrio gilvus ATCC 13127 ([Cellvibrio] gilvus ATCC 13127)	Actinobacteria
757417	Mycobacterium tuberculosis H37RvAE	Actinobacteria
765119	Propionibacterium acnes HL056PA1	Actinobacteria
369724	Salinispora tropica CNB-440	Actinobacteria
871562	Bifidobacterium dentium ATCC 27679	Actinobacteria
1.11114e+06	Slackia sp. CM382	Actinobacteria
698959	Gardnerella vaginalis 00703C2mash	Actinobacteria
442563	Bifidobacterium animalis subsp. lactis AD011	Actinobacteria
1.07714e+06	Dietzia alimentaria 72	Actinobacteria
1.00174e+06	Mycobacterium abscessus 6G-0728-R	Actinobacteria
1.20672e+06	Nocardia abscessus NBRC 100374	Actinobacteria
765079	Propionibacterium acnes HL110PA3	Actinobacteria
698968	Corynebacterium diphtheriae HC02	Actinobacteria
484020	Bifidobacterium bifidum BGN4	Actinobacteria
457431	Streptomyces roseosporus NRRL 15998	Actinobacteria
553190	Gardnerella vaginalis 409-05	Actinobacteria
765112	Propionibacterium acnes HL027PA2	Actinobacteria
479433	Streptosporangium roseum DSM 43021	Actinobacteria
1.10804e+06	Gordonia otitidis NBRC 100426	Actinobacteria
469384	Conexibacter woesei DSM 14684	Actinobacteria
203268	Tropheryma whipplei str. Twist	Actinobacteria
465541	Streptomyces sp. Mg1	Actinobacteria
457430	Streptomyces roseosporus NRRL 11379	Actinobacteria
1.14713e+06	Bifidobacterium asteroides PRL2011	Actinobacteria
904144	Gardnerella vaginalis 101	Actinobacteria
1.11806e+06	Coriobacteriaceae bacterium phI	Actinobacteria
1.07797e+06	Gordonia effusa NBRC 100432	Actinobacteria
997355	Propionibacterium avidum ATCC 25577	Actinobacteria
246196	Mycobacterium smegmatis str. MC2 155	Actinobacteria
326424	Frankia alni ACN14a	Actinobacteria
1.08164e+06	Aquiluna sp. IMCC13023	Actinobacteria
525268	Corynebacterium striatum ATCC 6940	Actinobacteria
641144	Parascardovia denticolens F0305	Actinobacteria
1.13888e+06	Mycobacterium tuberculosis	Actinobacteria
411904	Collinsella aerofaciens ATCC 25986	Actinobacteria
1.20319e+06	Corynebacterium timonense 5401744	Actinobacteria
661087	Olsenella sp. oral taxon 809 str. F0356	Actinobacteria
515617	Mycobacterium tuberculosis T92	Actinobacteria
765120	Propionibacterium acnes HL082PA1	Actinobacteria
251791	Mycoplasma gallisepticum CA06_2006.052-5-2P	Actinobacteria
313590	Janibacter sp. HTCC2649	Actinobacteria
553206	Corynebacterium tuberculostearicum SK141	Actinobacteria
698963	Corynebacterium diphtheriae C7 (beta)	Actinobacteria
742818	Slackia piriformis YIT 12062	Actinobacteria
1.00172e+06	Mycobacterium abscessus 4S-0303	Actinobacteria
219305	Micromonospora sp. ATCC 39149	Actinobacteria
455632	Streptomyces griseus subsp. griseus NBRC 13350	Actinobacteria
1.00173e+06	Mycobacterium abscessus 4S-0726-RB	Actinobacteria
864564	Parascardovia denticolens DSM 10105 = JCM 12538	Actinobacteria
710686	Mycobacterium smegmatis JS623	Actinobacteria
83332.3	Mycobacterium tuberculosis strain H37Rv / BROAD	Actinobacteria
762963	Actinomyces sp. oral taxon 170 str. F0386	Actinobacteria
765072	Propionibacterium acnes HL043PA1	Actinobacteria
350058	Mycobacterium vanbaaleni vanbaalenii PYR-1	Actinobacteria
698956	Gardnerella vaginalis 1400E	Actinobacteria
680646	Rothia mucilaginosa DY-18	Actinobacteria
1.11497e+06	Propionibacterium acnes TypeIA2 P.acn33	Actinobacteria
1.20673e+06	Nocardia higoensis NBRC 100133	Actinobacteria
935298	Corynebacterium pseudotuberculosis PAT10	Actinobacteria
765102	Propionibacterium acnes HL050PA3	Actinobacteria
1.06454e+06	Brachybacterium paraconglomeratum LC44	Actinobacteria
765088	Propionibacterium acnes HL083PA2	Actinobacteria
759350	Bifidobacterium longum subsp. longum JDM301	Actinobacteria
313589	Janibacter sp. HTCC2649	Actinobacteria
765071	Propionibacterium acnes HL078PA1	Actinobacteria
717523	Mycobacterium bovis BCG str. Mexico	Actinobacteria
882081	Saccharomonospora azurea NA-128	Actinobacteria
765106	Propionibacterium acnes HL001PA1	Actinobacteria
134676	Actinoplanes sp. SE50/110	Actinobacteria
446466	Cellulomonas flavigena DSM 20109	Actinobacteria
391037	Salinispora arenicola CNS-205	Actinobacteria
553201	Rothia mucilaginosa ATCC 25296	Actinobacteria
547044	Bifidobacterium pseudocatenulatum DSM 20438	Actinobacteria
611303	Mycobacterium tuberculosis CPHL_A	Actinobacteria
591167	Streptomyces flavogriseus ATCC 33331	Actinobacteria
682147	Gardnerella vaginalis AMD	Actinobacteria
405948	Saccharopolyspora erythraea NRRL 2338	Actinobacteria
887899	Mobiluncus curtisii subsp. holmesii ATCC 35242	Actinobacteria
649189	Streptomyces sp. ACT-1	Actinobacteria
675520	Mycobacterium tuberculosis SUMu009	Actinobacteria
563032	Rothia dentocariosa M567	Actinobacteria
1.16228e+06	Mycobacterium abscessus M24	Actinobacteria
1.16887e+06	Corynebacterium pseudotuberculosis 258	Actinobacteria
700508	Mycobacterium sp. VKM Ac-1815D	Actinobacteria
1.1107e+06	Nocardia asteroides NBRC 15531	Actinobacteria
882083	Saccharomonospora marina XMU15	Actinobacteria
1.08745e+06	Corynebacterium pseudotuberculosis 31	Actinobacteria
234622	Rhodococcus erythropolis PR4	Actinobacteria
479433	Catenulispora acidiphila DSM 44928	Actinobacteria
1.08946e+06	Mobilicoccus pelagius NBRC 104925	Actinobacteria
557599	Mycobacterium kansasii ATCC 12478	Actinobacteria
888056	Actinomyces sp. oral taxon 448 str. F0400	Actinobacteria
1.11896e+06	Arthrobacter sp. Rue61a	Actinobacteria
765058	Propionibacterium acnes HL096PA2	Actinobacteria
1.00946e+06	Gardnerella vaginalis HMP9231	Actinobacteria
1.03248e+06	Microlunatus phosphovorus NM-1	Actinobacteria
1.00174e+06	Mycobacterium abscessus 6G-1108	Actinobacteria
262316	Mycobacterium avium subsp. paratuberculosis str. k10	Actinobacteria
765065	Propionibacterium acnes HL020PA1	Actinobacteria
269801	Thermobifida fusca YX	Actinobacteria
553200	Propionibacterium acnes SK137	Actinobacteria
336983	Mycobacterium tuberculosis F11	Actinobacteria
1.02982e+06	Kocuria rhizophila P7-4	Actinobacteria
502558	Eggerthella sp. YY7918	Actinobacteria
1.0915e+06	Mycobacterium tuberculosis RGTB423	Actinobacteria
1.00171e+06	Mycobacterium massiliense 2B-0912-R	Actinobacteria
1.20673e+06	Nocardia exalbida NBRC 100660	Actinobacteria
565040	Bifidobacterium longum subsp. infantis 157F	Actinobacteria
713604	Amycolatopsis mediterranei S699	Actinobacteria
1.0017e+06	Mycobacterium massiliense 1S-151-0930	Actinobacteria
1.11623e+06	Streptomyces acidiscabies 84-104	Actinobacteria
698966	Corynebacterium diphtheriae 241	Actinobacteria
1.04321e+06	Serinicoccus profundi MCCC 1A05965	Actinobacteria
521004	Collinsella intestinalis DSM 13280	Actinobacteria
410289	Mycobacterium bovis BCG str. Pasteur 1173P2	Actinobacteria
479436	Kribbella flavida DSM 17836	Actinobacteria
479438	Eggerthella lenta DSM 2243	Actinobacteria
675516	Mycobacterium tuberculosis SUMu005	Actinobacteria
135487	Nocardia cyriacigeorgica	Actinobacteria
765078	Propionibacterium acnes HL110PA2	Actinobacteria
757418	Mycobacterium tuberculosis H37RvMA	Actinobacteria
452652	Kitasatospora setae KM-6054	Actinobacteria
515615	Mycobacterium tuberculosis 94_M4241A	Actinobacteria
411467	Actinomyces odontolyticus ATCC 17982	Actinobacteria
591157	Streptomyces sp. SPB78	Actinobacteria
1.18541e+06	Mycobacterium abscessus M156	Actinobacteria
757420	Mycobacterium tuberculosis H37RvHA	Actinobacteria
1.11221e+06	Mycobacterium avium subsp. paratuberculosis JQ6	Actinobacteria
467200	Streptomyces griseoflavus Tu4000	Actinobacteria
935697	Corynebacterium pseudotuberculosis CIP 52.97	Actinobacteria
1773.31	Mycobacterium tuberculosis	Actinobacteria
504474	Corynebacterium urealyticum DSM 7109	Actinobacteria
1.23272e+06	Mycobacterium indicus pranii MTCC 9506	Actinobacteria
679194	Propionibacterium acnes J139	Actinobacteria
928724	Saccharomonospora glauca K62	Actinobacteria
1.18461e+06	Austwickia chelonae NBRC 105200	Actinobacteria
888439	Actinomyces neuii BVS029A5	Actinobacteria
656024	Frankia symbiont of Datisca glomerata	Actinobacteria
1.16587e+06	Rhodococcus imtechensis RKJ300	Actinobacteria
479432	Nakamurella multipartita DSM 44233	Actinobacteria
336982	Mycobacterium tuberculosis F11	Actinobacteria
1.00171e+06	Mycobacterium massiliense 1S-153-0915	Actinobacteria
1.15059e+06	Mycobacterium xenopi RIVM700367	Actinobacteria
205913	Bifidobacterium longum DJO10A (Prj:321)	Actinobacteria
1.05163e+06	Mycobacterium avium subsp. paratuberculosis JQ5	Actinobacteria
765107	Propionibacterium acnes HL036PA2	Actinobacteria
1.21005e+06	Streptomyces sp. AA0539	Actinobacteria
1.20674e+06	Nocardia veterana NBRC 100344	Actinobacteria
1.22978e+06	Brevibacterium casei S18	Actinobacteria
866774	Atopobium vaginae PB189-T1-4	Actinobacteria
887326	Mobiluncus curtisii ATCC 51333	Actinobacteria
1.20673e+06	Nocardia niigatensis NBRC 100131	Actinobacteria
298654	Frankia sp. EAN1pec	Actinobacteria
355249	Streptomyces sp. Tu6071	Actinobacteria
888051	Actinomyces sp. oral taxon 178 str. F0338	Actinobacteria
278137	Mycobacterium sp. Spyr1	Actinobacteria
1.19771e+06	Arthrobacter sp. M2012083	Actinobacteria
1.16229e+06	Mycobacterium abscessus M172	Actinobacteria
1.20591e+06	Nocardiopsis alba ATCC BAA-2165	Actinobacteria
765082	Propionibacterium acnes HL087PA2	Actinobacteria
1.00172e+06	Mycobacterium abscessus 3A-0122-S	Actinobacteria
1.19497e+06	Mycobacterium vaccae ATCC 25954	Actinobacteria
1.20674e+06	Nocardia transvalensis NBRC 15921	Actinobacteria
1.00173e+06	Mycobacterium abscessus 4S-0726-RA	Actinobacteria
312284	marine actinobacterium PHSC20C1	Actinobacteria
100226	Streptomyces coelicolor A3(2)	Actinobacteria
196165	Corynebacterium efficiens YS-314	Actinobacteria
913338	actinobacterium SCGC AAA027-L06	Actinobacteria
683219	Streptomyces sp. SA3_actG	Actinobacteria
703613	Bifidobacterium animalis subsp. animalis ATCC 25527	Actinobacteria
266940	Kineococcus radiotolerans SRS30216	Actinobacteria
196627	Corynebacterium glutamicum ATCC 13032	Actinobacteria
288705	Renibacterium salmoninarum ATCC 33209	Actinobacteria
446467	Cellulomonas flavigena DSM 20109	Actinobacteria
1.03435e+06	Coriobacteriaceae bacterium JC110	Actinobacteria
681645	Corynebacterium pseudotuberculosis C231	Actinobacteria
525256	Atopobium vaginae DSM 15829	Actinobacteria
675635	Pseudonocardia dioxanivorans CB1190	Actinobacteria
644548	Gordonia neofelifaecis NRRL B-59395	Actinobacteria
888052	Actinomyces sp. oral taxon 180 str. F0310	Actinobacteria
443218	Amycolicicoccus subflavus DQS3-9A1	Actinobacteria
585530	Brevibacterium mcbrellneri ATCC 49030	Actinobacteria
351608	Acidothermus cellulolyticus 11B	Actinobacteria
243244	Mycobacterium avium 104	Actinobacteria
1.0424e+06	Bifidobacterium animalis subsp. lactis CNCM I-2494	Actinobacteria
411482	Bifidobacterium adolescentis L2-32	Actinobacteria
698961	Gardnerella vaginalis 6119V5	Actinobacteria
698969	Corynebacterium diphtheriae HC03	Actinobacteria
443149	Mycobacterium tuberculosis CCDC5079	Actinobacteria
747369	Mycobacterium tuberculosis R1207	Actinobacteria
1.15106e+06	Tsukamurella sp. 1534	Actinobacteria
1.07999e+06	Streptomyces chartreusis NRRL 12338	Actinobacteria
1.20674e+06	Nocardia vinacea NBRC 16497	Actinobacteria
521096	Tsukamurella paurometabola DSM 20162	Actinobacteria
675513	Mycobacterium tuberculosis SUMu002	Actinobacteria
553207	Corynebacterium matruchotii ATCC 14266	Actinobacteria
486409	Bifidobacterium animalis subsp. lactis HN019	Actinobacteria
525284	Gardnerella vaginalis ATCC 14019	Actinobacteria
707237	Mycobacterium tuberculosis CTRI-4	Actinobacteria
1.17563e+06	Mycobacterium abscessus M139	Actinobacteria
1.07798e+06	Gordonia polyisoprenivorans NBRC 16320	Actinobacteria
106370	Frankia sp. Ccl3	Actinobacteria
1.08945e+06	Corynebacterium pseudotuberculosis 267	Actinobacteria
443907	Clavibacter michiganensis subsp. michiganensis NCPPB 382	Actinobacteria
765099	Propionibacterium acnes HL005PA4	Actinobacteria
1.00172e+06	Mycobacterium abscessus 4S-0116-S	Actinobacteria
883062	Bifidobacterium bifidum S17	Actinobacteria
443150	Mycobacterium tuberculosis CCDC5180	Actinobacteria
1.20568e+06	Mycobacterium canettii CIPT 140070017	Actinobacteria
1.2141e+06	Mycobacterium fortuitum subsp. fortuitum DSM 46621	Actinobacteria
526227	Gordonia bronchialis DSM 43247	Actinobacteria
227883	Streptomyces avermitilis MA-4680	Actinobacteria
945712	Corynebacterium ulcerans BR-AD22	Actinobacteria
762948	Rothia dentocariosa ATCC 17931	Actinobacteria
164513	Mycobacterium tuberculosis 210	Actinobacteria
548477	Corynebacterium glucuronolyticum ATCC 51867	Actinobacteria
765095	Propionibacterium acnes HL046PA2	Actinobacteria
679195	Propionibacterium acnes J165	Actinobacteria
795955	Nesterenkonia sp. F	Actinobacteria
298653	Frankia sp. EAN1pec	Actinobacteria
1.16174e+06	Bifidobacterium longum subsp. longum 44B	Actinobacteria
1.00171e+06	Mycobacterium massiliense 1S-152-0914	Actinobacteria
326424	Frankia alni ACN14a	Actinobacteria
196627	Corynebacterium glutamicum ATCC 13032	Actinobacteria
1.07509e+06	Gordonia amarae NBRC 15530	Actinobacteria
1.00173e+06	Mycobacterium abscessus 5S-0708	Actinobacteria
362243	Mycobacterium ulcerans Agy99	Actinobacteria
1.00171e+06	Mycobacterium massiliense 2B-1231	Actinobacteria
537210	Mycobacterium tuberculosis T17	Actinobacteria
1.07802e+06	Mycobacterium thermoresistibile ATCC 19527	Actinobacteria
218496	Tropheryma whipplei TW08/27	Actinobacteria
698958	Gardnerella vaginalis 00703Bmash	Actinobacteria
945711	Corynebacterium ulcerans 809	Actinobacteria
553184	Atopobium rimae ATCC 49626	Actinobacteria
504474	Corynebacterium urealyticum DSM 7109	Actinobacteria
446469	Nocardiopsis dassonvillei subsp. dassonvillei DSM 43111	Actinobacteria
446471	Xylanimonas cellulosilytica DSM 15894	Actinobacteria
765064	Propionibacterium acnes HL097PA1	Actinobacteria
566550	Corynebacterium matruchotii ATCC 33806	Actinobacteria
391904	Bifidobacterium longum subsp. infantis ATCC 15697	Actinobacteria
471856	Jonesia denitrificans DSM 20603	Actinobacteria
205914	Bifidobacterium longum DJO10A	Actinobacteria
765061	Propionibacterium acnes HL103PA1	Actinobacteria
1.08745e+06	Corynebacterium pseudotuberculosis 1/06-A	Actinobacteria
675521	Mycobacterium tuberculosis SUMu010	Actinobacteria
698953	Gardnerella vaginalis 6420LIT	Actinobacteria
1.11222e+06	Salinibacterium sp. PAMC 21357	Actinobacteria
196627	Corynebacterium glutamicum ATCC 13032	Actinobacteria
526226	Geodermatophilus obscurus DSM 43160	Actinobacteria
553191	Bifidobacterium dentium JCVIHMP022	Actinobacteria
367928	Bifidobacterium adolescentis ATCC 15703	Actinobacteria
765087	Propionibacterium acnes HL083PA1	Actinobacteria
1.16071e+06	Microbacterium laevaniformans OR221	Actinobacteria
1.00172e+06	Mycobacterium abscessus 3A-0930-R	Actinobacteria
1.20674e+06	Nocardia pneumoniae NBRC 100136	Actinobacteria
890402	Bifidobacterium longum subsp. longum BBMN68	Actinobacteria
698954	Gardnerella vaginalis 6420B	Actinobacteria
572418	Mycobacterium africanum GM041182	Actinobacteria
861360	Arthrobacter arilaitensis Re117	Actinobacteria
632772	Rhodococcus opacus B4	Actinobacteria
883169	Turicella otitidis ATCC 51513	Actinobacteria
743718	Isoptericola variabilis 225	Actinobacteria
765068	Propionibacterium acnes HL045PA1	Actinobacteria
446470	Stackebrandtia nassauensis DSM 44728	Actinobacteria
1.23655e+06	Kocuria palustris PEL	Actinobacteria
679896	Corynebacterium pseudotuberculosis 1002	Actinobacteria
663887	Mycobacterium tuberculosis KZN V2475	Actinobacteria
351608	Acidothermus cellulolyticus 11B	Actinobacteria
267747	Propionibacterium acnes KPA171202	Actinobacteria
1.21005e+06	Janibacter hoylei PVAS-1	Actinobacteria
521096	Tsukamurella paurometabola DSM 20162	Actinobacteria
405948	Saccharopolyspora erythraea NRRL 2338 (Prj:17885)	Actinobacteria
1.17617e+06	Brevibacterium massiliense 5401308	Actinobacteria
590998	Cellulomonas fimi ATCC 484	Actinobacteria
408672	Nocardioidaceae bacterium Broad-1	Actinobacteria
765069	Propionibacterium acnes HL013PA1	Actinobacteria
765114	Propionibacterium acnes HL063PA2	Actinobacteria
979556	Microbacterium testaceum StLB037	Actinobacteria
562973	Actinomyces viscosus C505	Actinobacteria
471858	Saccharomonospora viridis DSM 43017	Actinobacteria
862512	Corynebacterium accolens ATCC 49726	Actinobacteria
83331.1	Mycobacterium tuberculosis CDC1551	Actinobacteria
548478	Corynebacterium glucuronolyticum ATCC 51866	Actinobacteria
1.08745e+06	Corynebacterium pseudotuberculosis 42/02-A	Actinobacteria
525256	Atopobium vaginae DSM 15829	Actinobacteria
518634	Bifidobacterium breve DSM 20213	Actinobacteria
698970	Corynebacterium diphtheriae HC04	Actinobacteria
1.19313e+06	Parascardovia denticolens IPLA 20019	Actinobacteria
1.20674e+06	Nocardia thailandica NBRC 100428	Actinobacteria
1.03374e+06	Brevibacterium sp. JC43	Actinobacteria
882099	Mycobacterium tuberculosis BTB05-552	Actinobacteria
1.00173e+06	Mycobacterium abscessus 5S-0921	Actinobacteria
710687	Mycobacterium tusciae JS617	Actinobacteria
189918	Mycobacterium sp. KMS	Actinobacteria
653045	Streptomyces violaceusniger Tu 4113	Actinobacteria
410289	Mycobacterium bovis BCG str. Pasteur 1173P2	Actinobacteria
537938	Bifidobacterium longum subsp. infantis CCUG 52486	Actinobacteria
1.17137e+06	Propionibacterium acidipropionici ATCC 4875	Actinobacteria
520141	Mycobacterium tuberculosis T85	Actinobacteria
1.17977e+06	Saccharothrix espanaensis DSM 44229	Actinobacteria
596328	Mobiluncus mulieris 28-1	Actinobacteria
864564	Parascardovia denticolens DSM 10105	Actinobacteria
233413	Mycobacterium bovis AF2122/97	Actinobacteria
446465	Brachybacterium faecium DSM 4810	Actinobacteria
553198	Propionibacterium sp. oral taxon 191 str. F0233	Actinobacteria
998092	Mycobacterium bovis BCG str. ATCC 35743 (Mycobacterium bovis BCG	Actinobacteria
641146	Scardovia inopinata F0304	Actinobacteria
1.20673e+06	Nocardia cerradoensis NBRC 101014	Actinobacteria
765109	Propionibacterium acnes HL044PA1	Actinobacteria
657308	Gordonibacter pamelaeae 7-10-1-b	Actinobacteria
998091	Mycobacterium bovis BCG str. ATCC 35740 (Mycobacterium bovis BCG	Actinobacteria
405949	Saccharopolyspora erythraea NRRL 2338	Actinobacteria
1.11497e+06	Propionibacterium acnes TypeIA2 P.acn17	Actinobacteria
1.14913e+06	Mycobacterium abscessus M93	Actinobacteria
998090	Mycobacterium bovis BCG str. ATCC 35733 (Mycobacterium bovis BCG	Actinobacteria
479435	Kribbella flavida DSM 17836	Actinobacteria
707235	Mycobacterium tuberculosis CTRI-2	Actinobacteria
596309	Rhodococcus erythropolis SK121	Actinobacteria
186196	Rhodococcus sp. DK17	Actinobacteria
1.17257e+06	Streptomyces globisporus C-1027	Actinobacteria
521393	Actinomyces sp. 7400942	Actinobacteria
765085	Propionibacterium acnes HL038PA1	Actinobacteria
762948	Rothia dentocariosa ATCC 17931	Actinobacteria
698971	Corynebacterium diphtheriae VA01	Actinobacteria
1.05101e+06	Propionibacterium acnes SK182B-JCVI	Actinobacteria
1.20673e+06	Nocardia jiangxiensis NBRC 101359	Actinobacteria
765115	Propionibacterium acnes HL002PA1	Actinobacteria
469372	Thermobispora bispora DSM 43833	Actinobacteria
710696	Intrasporangium calvum DSM 43043	Actinobacteria
1.20326e+06	Streptomyces sp. AA1529	Actinobacteria
649754	Corynebacterium ammoniagenes DSM 20306	Actinobacteria
543736	Rhodococcus opacus PD630	Actinobacteria
889487	Streptomyces sp. S4	Actinobacteria
446463	Actinosynnema mirum DSM 43827	Actinobacteria
452864	Arthrobacter chlorophenolicus A6	Actinobacteria
710111	Frankia sp. QA3	Actinobacteria
478433	Mycobacterium tuberculosis KZN 4207	Actinobacteria
234296	Pasteurella multocida subsp. multocida str. HN06	Actinobacteria
419947	Mycobacterium tuberculosis H37Ra	Actinobacteria
882098	Mycobacterium tuberculosis S96-129	Actinobacteria
537209	Mycobacterium tuberculosis GM 1503	Actinobacteria
953740	Streptomyces venezuelae ATCC 10712	Actinobacteria
314225	Erythrobacter litoralis HTCC2594	Alphaproteobacteria
1.08887e+06	Gluconobacter morbifer G707	Alphaproteobacteria
520451	Brucella abortus bv. 3 str. Tulya	Alphaproteobacteria
366602	Caulobacter sp. K31	Alphaproteobacteria
520450	Brucella abortus bv. 2 str. 86/8/59	Alphaproteobacteria
1.09456e+06	Bartonella tamiae Th307	Alphaproteobacteria
224912	Bradyrhizobium japonicum USDA 110	Alphaproteobacteria
314271	Rhodobacterales bacterium HTCC2654	Alphaproteobacteria
1.00655e+06	Acetobacter pasteurianus NBRC 101655	Alphaproteobacteria
633131	Thalassiobium sp. R2A62	Alphaproteobacteria
696127	Midichloria mitochondrii IricVA	Alphaproteobacteria
1.19471e+06	Sinorhizobium meliloti 1A42	Alphaproteobacteria
520460	Brucella ceti M13/05/1	Alphaproteobacteria
314267	Sulfitobacter sp. NAS-14.1	Alphaproteobacteria
414684	Rhodospirillum centenum SW	Alphaproteobacteria
1.03171e+06	Oligotropha carboxidovorans OM4	Alphaproteobacteria
430066	Brucella abortus S19	Alphaproteobacteria
1.1051e+06	Rickettsia rickettsii str. Hauke	Alphaproteobacteria
633149	Brevundimonas subvibrioides ATCC 15264	Alphaproteobacteria
258594	Rhodopseudomonas palustris CGA009	Alphaproteobacteria
1.22475e+06	Gluconobacter oxydans H24	Alphaproteobacteria
460265	Methylobacterium nodulans ORS 2060	Alphaproteobacteria
1.05106e+06	Brucella abortus bv. 1 str. NI488	Alphaproteobacteria
579138	Zymomonas mobilis subsp. pomaceae ATCC 29192	Alphaproteobacteria
861208	Agrobacterium sp. H13-3	Alphaproteobacteria
1.16228e+06	Rickettsia conorii subsp. indica ITTR	Alphaproteobacteria
366395	Sinorhizobium medicae WSM419	Alphaproteobacteria
444178	Brucella ovis ATCC 25840	Alphaproteobacteria
1.1051e+06	Rickettsia rickettsii str. Hlp#2	Alphaproteobacteria
1.21045e+06	Brucella abortus 104M	Alphaproteobacteria
416276	Rickettsia massiliae MTU5	Alphaproteobacteria
940282	Acetobacter pasteurianus 3P3	Alphaproteobacteria
1.15063e+06	Phaeospirillum molischianum	Alphaproteobacteria
426355	Methylobacterium radiotolerans JCM 2831	Alphaproteobacteria
537022	Liberibacter asiaticus str. psy62	Alphaproteobacteria
582402	Hirschia baltica ATCC 49814	Alphaproteobacteria
78245.7	Xanthobacter autotrophicus Py2	Alphaproteobacteria
582900	Hyphomicrobium denitrificans ATCC 51888	Alphaproteobacteria
992186	Rhodobacter sphaeroides WS8N	Alphaproteobacteria
1.1051e+06	Rickettsia rickettsii str. Colombia	Alphaproteobacteria
1.21045e+06	Brucella melitensis M5-10	Alphaproteobacteria
1.18961e+06	Nitratireductor aquibiodomus RA22	Alphaproteobacteria
744985	alpha proteobacterium HIMB59	Alphaproteobacteria
1.15694e+06	Agrobacterium albertimagni AOL15	Alphaproteobacteria
520453	Brucella abortus bv. 5 str. B3196	Alphaproteobacteria
272568	Gluconacetobacter diazotrophicus PAl 5	Alphaproteobacteria
1.11221e+06	Sphingomonas sp. PAMC 26621	Alphaproteobacteria
82.3	Hyphomicrobium sp.	Alphaproteobacteria
391613	Roseovarius sp. TM1035	Alphaproteobacteria
257363	Rickettsia typhi str. Wilmington	Alphaproteobacteria
314254	Oceanicaulis alexandrii HTCC2633	Alphaproteobacteria
1.19276e+06	Sphingobium xenophagum QYY	Alphaproteobacteria
504833	Oligotropha carboxidovorans OM5	Alphaproteobacteria
253267	Acinetobacter baumannii AB_TG2631	Alphaproteobacteria
335992	Pelagibacter ubique HTCC1062	Alphaproteobacteria
1.2299e+06	Brucella melitensis bv. 3 str. 128	Alphaproteobacteria
1.05106e+06	Brucella abortus bv. 1 str. NI259	Alphaproteobacteria
388739	Roseobacter sp. SK209-2-6	Alphaproteobacteria
349102	Rhodobacter sphaeroides ATCC 17025	Alphaproteobacteria
395963	Beijerinckia indica subsp. indica ATCC 9039	Alphaproteobacteria
391593	Roseobacter sp. CCS2	Alphaproteobacteria
1.0032e+06	Rickettsia typhi str. B9991CWPP	Alphaproteobacteria
520452	Brucella abortus bv. 4 str. 292	Alphaproteobacteria
491917	Rhizobium etli CIAT 652	Alphaproteobacteria
1.02983e+06	Brucella melitensis NI	Alphaproteobacteria
292805	Wolbachia endosymbiont strain TRS of Brugia malayi	Alphaproteobacteria
1.13125e+06	Gluconobacter oxydans WSH-003	Alphaproteobacteria
176299	Agrobacterium tumefaciens str. C58	Alphaproteobacteria
264204	Zymomonas mobilis subsp. mobilis ZM4	Alphaproteobacteria
452662	Sphingobium japonicum UT26S	Alphaproteobacteria
754764	Rhizobium leguminosarum bv. trifolii WSM597	Alphaproteobacteria
314270	Rhodobacterales bacterium HTCC2083	Alphaproteobacteria
1.00484e+06	Gluconacetobacter sp. SXCC-1	Alphaproteobacteria
314253	Nitrobacter sp. Nb-311A	Alphaproteobacteria
311404	Agrobacterium radiobacter K84	Alphaproteobacteria
861109	Sphingobium indicum B90A	Alphaproteobacteria
395960	Rhodopseudomonas palustris TIE-1	Alphaproteobacteria
941638	Rickettsia slovaca 13-B	Alphaproteobacteria
89187.3	Roseovarius nubinhibens ISM	Alphaproteobacteria
269484	Ehrlichia canis str. Jake	Alphaproteobacteria
314232	Loktanella vestfoldensis SKA53	Alphaproteobacteria
595497	Brucella ceti str. Cudo	Alphaproteobacteria
228406	Hyphomonas neptunium ATCC 15444	Alphaproteobacteria
224914	Brucella melitensis bv. 1 str. 16M	Alphaproteobacteria
859653	alpha proteobacterium HIMB5	Alphaproteobacteria
754774	Rhizobium leguminosarum bv. viciae USDA 2370	Alphaproteobacteria
709797	Bradyrhizobiaceae bacterium SG-6C	Alphaproteobacteria
430066	Brucella abortus S19	Alphaproteobacteria
394.7	Rhizobium sp. NGR234	Alphaproteobacteria
395966	Methylocella silvestris BL2	Alphaproteobacteria
1.05421e+06	Acetobacteraceae bacterium AT-5844	Alphaproteobacteria
1.10511e+06	Rickettsia rickettsii str. Arizona	Alphaproteobacteria
1.22991e+06	Brucella abortus bv. 1 str. 134	Alphaproteobacteria
1.1105e+06	Tistrella mobilis KA081020-065	Alphaproteobacteria
391624	Oceanibulbus indolifex HEL-45	Alphaproteobacteria
1.03285e+06	Rickettsia heilongjiangensis 054	Alphaproteobacteria
360095	Bartonella bacilliformis KC583	Alphaproteobacteria
437701	Brucella sp. F5/99	Alphaproteobacteria
652104	Rhodopseudomonas palustris DX-1	Alphaproteobacteria
1.03741e+06	Bradyrhizobium japonicum USDA 6	Alphaproteobacteria
1.05106e+06	Brucella abortus bv. 1 str. NI021	Alphaproteobacteria
520465	Brucella melitensis bv. 2 str. 63/9	Alphaproteobacteria
1.24892e+06	Sandarakinorhabdus sp. AAP62	Alphaproteobacteria
319003	Bradyrhizobium sp. WSM1253	Alphaproteobacteria
335993	Pelagibacter ubique HTCC1062	Alphaproteobacteria
1.28664e+06	Sinorhizobium meliloti 2011	Alphaproteobacteria
419611	Methylobacterium extorquens PA1	Alphaproteobacteria
569881	Wolbachia endosymbiont of Culex quinquefasciatus JHB	Alphaproteobacteria
696125	Bartonella clarridgeiae 73	Alphaproteobacteria
880591	Ketogulonicigenium vulgare Y25	Alphaproteobacteria
316056	Rhodopseudomonas palustris BisB18	Alphaproteobacteria
100902	Wolbachia endosymbiont of Onchocerca ochengi str. Adamawa_Cameroon	Alphaproteobacteria
634454	Acetobacter pasteurianus IFO 3283-07	Alphaproteobacteria
391600	Brevundimonas sp. BAL3	Alphaproteobacteria
336407	Rickettsia bellii RML369-C	Alphaproteobacteria
349102	Rhodobacter sphaeroides ATCC 17025	Alphaproteobacteria
766499	Citreicella sp. 357	Alphaproteobacteria
314262	Roseobacter sp. MED193	Alphaproteobacteria
525371	Roseomonas cervicalis ATCC 49957	Alphaproteobacteria
237728	Erythrobacter sp. NAP1	Alphaproteobacteria
1.08293e+06	Pelagibacterium halotolerans B2	Alphaproteobacteria
391589	Roseobacter sp. GAI101	Alphaproteobacteria
634453	Acetobacter pasteurianus IFO 3283-03	Alphaproteobacteria
391166	Granulibacter bethesdensis CGDNIH1	Alphaproteobacteria
1.11222e+06	Sphingomonas sp. PAMC 26617	Alphaproteobacteria
1.14431e+06	Novosphingobium sp. AP12	Alphaproteobacteria
391937	Nitratireductor pacificus pht-3B	Alphaproteobacteria
1.23139e+06	Oceaniovalibus guishaninsula JLT2003	Alphaproteobacteria
402882	Parvibaculum lavamentivorans DS-1	Alphaproteobacteria
633149	Brevundimonas subvibrioides ATCC 15264	Alphaproteobacteria
314266	Sphingomonas sp. SKA58	Alphaproteobacteria
283166	Bartonella henselae str. Houston-1	Alphaproteobacteria
703352	Brucella melitensis M5-90	Alphaproteobacteria
176299	Agrobacterium tumefaciens str. C58	Alphaproteobacteria
419610	Methylobacterium extorquens PA1	Alphaproteobacteria
288001	Bradyrhizobium sp. BTAi1	Alphaproteobacteria
622759	Zymomonas mobilis subsp. mobilis NCIMB 11163	Alphaproteobacteria
388401	Rhodobacterales bacterium HTCC2150	Alphaproteobacteria
434131	Neorickettsia risticii str. Illinois	Alphaproteobacteria
302410	Ehrlichia ruminantium str. Gardel	Alphaproteobacteria
520454	Brucella abortus bv. 6 str. 870	Alphaproteobacteria
926570	Acidiphilium multivorum AIU301	Alphaproteobacteria
394222	Maricaulis maris MCS10	Alphaproteobacteria
1.09456e+06	Bartonella rattimassiliensis 15908	Alphaproteobacteria
205920	Ehrlichia chaffeensis str. Arkansas	Alphaproteobacteria
395960	Rhodopseudomonas palustris TIE-1	Alphaproteobacteria
439494	Pelagibacter sp. HTCC7211	Alphaproteobacteria
1.24773e+06	Rhodobacter sp. AKP1	Alphaproteobacteria
316055	Rhodopseudomonas palustris BisA53	Alphaproteobacteria
1.13284e+06	Rhizobium sp. CCGE 510	Alphaproteobacteria
272944	Rickettsia conorii str. Malish 7	Alphaproteobacteria
222892	Neorickettsia sennetsu str. Miyayama	Alphaproteobacteria
862719	Azospirillum lipoferum 4B	Alphaproteobacteria
314254	Oceanicaulis alexandrii HTCC2633	Alphaproteobacteria
520487	Brucella suis bv. 3 str. 686	Alphaproteobacteria
293613	Rickettsia canadensis str. McKiel	Alphaproteobacteria
398580	Dinoroseobacter shibae DFL 12	Alphaproteobacteria
702114	Novosphingobium sp. PP1Y	Alphaproteobacteria
1.21534e+06	Liberibacter crescens BT-1	Alphaproteobacteria
520449	Brucella sp. 83/13	Alphaproteobacteria
693750	Brucella sp. BO2	Alphaproteobacteria
470137	Brucella suis ATCC 23445	Alphaproteobacteria
1.10511e+06	Rickettsia slovaca str. D-CWPP	Alphaproteobacteria
314261	Parvularcula bermudensis HTCC2503	Alphaproteobacteria
269485	Ehrlichia canis str. Jake	Alphaproteobacteria
1.10432e+06	Brucella canis HSK A52141	Alphaproteobacteria
481009	Rickettsia philipii str. 364D	Alphaproteobacteria
336408	Rickettsia bellii RML369-C	Alphaproteobacteria
224914	Brucella melitensis bv. 1 str. 16M [WGS]	Alphaproteobacteria
991905	Polymorphum gilvum SL003B-26A1	Alphaproteobacteria
1.05072e+06	Agrobacterium tumefaciens F2	Alphaproteobacteria
470735	Brucella sp. BO1	Alphaproteobacteria
690566	Sphingobium chlorophenolicum L-1	Alphaproteobacteria
652620	Rickettsia japonica YH	Alphaproteobacteria
1.09655e+06	Methylobacterium sp. GXF4	Alphaproteobacteria
347255	Rickettsia africae ESF-5	Alphaproteobacteria
272943	Rhodobacter sphaeroides 2.4.1	Alphaproteobacteria
279238	Novosphingobium aromaticivorans DSM 12444	Alphaproteobacteria
438753	Azorhizobium caulinodans ORS 571	Alphaproteobacteria
1.03016e+06	Sphingomonas sp. KC8	Alphaproteobacteria
641118	Ochrobactrum intermedium LMG 3301	Alphaproteobacteria
272951	Rickettsia sibirica 246	Alphaproteobacteria
684719	alpha proteobacterium HIMB114	Alphaproteobacteria
1.10511e+06	Rickettsia rhipicephali str. 3-7-female6-CWPP	Alphaproteobacteria
622637	Methylocystis sp. ATCC 49242	Alphaproteobacteria
316055	Rhodopseudomonas palustris BisA53	Alphaproteobacteria
520456	Brucella neotomae 5K33	Alphaproteobacteria
940285	Gluconacetobacter europaeus 5P3	Alphaproteobacteria
1.10788e+06	Mesorhizobium alhagi CCNWXJ12-2	Alphaproteobacteria
398580	Dinoroseobacter shibae DFL 12	Alphaproteobacteria
641140	Brucella abortus str. 2308 A	Alphaproteobacteria
634456	Acetobacter pasteurianus IFO 3283-26	Alphaproteobacteria
1.23138e+06	Zymomonas mobilis subsp. mobilis ATCC 31822	Alphaproteobacteria
1.00267e+06	Pelagibacter sp. IMCC9063	Alphaproteobacteria
82789.3	Agrobacterium sp. ATCC 31749	Alphaproteobacteria
323099	Nitrobacter winogradskyi Nb-255	Alphaproteobacteria
1.10511e+06	Rickettsia montanensis str. OSU 85-930	Alphaproteobacteria
403779	Anaplasma marginale str. Virginia	Alphaproteobacteria
520455	Brucella abortus bv. 9 str. C68	Alphaproteobacteria
1.11221e+06	Sphingomonas sp. PAMC 26605	Alphaproteobacteria
1.17531e+06	Rickettsia honei RB	Alphaproteobacteria
565050	Caulobacter crescentus NA1000	Alphaproteobacteria
438753	Azorhizobium caulinodans ORS 571	Alphaproteobacteria
1.13491e+06	Methylocystis parvus OBBP	Alphaproteobacteria
520457	Brucella ceti B1/94	Alphaproteobacteria
911045	Pseudovibrio sp. FO-BEG1	Alphaproteobacteria
517437	Anaplasma marginale str. Puerto Rico	Alphaproteobacteria
1.14431e+06	Sphingobium sp. AP49	Alphaproteobacteria
551947	Bradyrhizobium sp. STM 3843	Alphaproteobacteria
693750	Brucella sp. BO2	Alphaproteobacteria
269797	Rhodospirillum rubrum ATCC 11170	Alphaproteobacteria
222892	Neorickettsia sennetsu str. Miyayama	Alphaproteobacteria
450852	Phenylobacterium zucineum HLK1	Alphaproteobacteria
392499	Sphingomonas wittichii RW1	Alphaproteobacteria
1.105e+06	Gluconobacter frateurii NBRC 101659	Alphaproteobacteria
1.14876e+06	Brucella melitensis S66	Alphaproteobacteria
311403	Agrobacterium vitis S4	Alphaproteobacteria
360096	Bartonella bacilliformis KC583	Alphaproteobacteria
1.14431e+06	Rhizobium sp. AP16	Alphaproteobacteria
216596	Rhizobium leguminosarum bv. viciae 3841	Alphaproteobacteria
1.17793e+06	Thalassospira profundimaris WP0211	Alphaproteobacteria
1.24892e+06	Porphyrobacter sp. AAP82	Alphaproteobacteria
666684	Afipia sp. 1NLS2	Alphaproteobacteria
983920	Novosphingobium nitrogenifigens DSM 19370	Alphaproteobacteria
431944	Magnetospirillum gryphiswaldense MSR-1	Alphaproteobacteria
293613	Rickettsia canadensis str. McKiel	Alphaproteobacteria
52598.8	Sulfitobacter sp. EE-36	Alphaproteobacteria
1.18565e+06	Sinorhizobium fredii USDA 257	Alphaproteobacteria
375451	Roseobacter denitrificans OCh 114	Alphaproteobacteria
661410	Methylobacterium extorquens DM4	Alphaproteobacteria
283165	Bartonella quintana str. Toulouse	Alphaproteobacteria
644076	Silicibacter sp. TrichCH4B	Alphaproteobacteria
272568	Gluconacetobacter diazotrophicus PAl 5	Alphaproteobacteria
1.09455e+06	Bartonella alsatica IBS 382	Alphaproteobacteria
1.1051e+06	Rickettsia prowazekii str. Dachau	Alphaproteobacteria
744980	Roseibium sp. TrichSKD4	Alphaproteobacteria
163164	Wolbachia endosymbiont of Drosophila melanogaster	Alphaproteobacteria
342109	Magnetospirillum magneticum AMB-1	Alphaproteobacteria
367336	Rhodobacterales bacterium HTCC2255	Alphaproteobacteria
316056	Rhodopseudomonas palustris BisB18	Alphaproteobacteria
258595	Rhodopseudomonas palustris CGA009	Alphaproteobacteria
1.09456e+06	Bartonella elizabethae F9251	Alphaproteobacteria
266780	Chelativorans sp. BNC1	Alphaproteobacteria
316058	Rhodopseudomonas palustris HaA2	Alphaproteobacteria
754035	Mesorhizobium australicum WSM2073	Alphaproteobacteria
323097	Nitrobacter hamburgensis X14	Alphaproteobacteria
698936	Sinorhizobium meliloti BL225C	Alphaproteobacteria
192.7	Azospirillum brasilense	Alphaproteobacteria
272948	Rickettsia prowazekii str. Madrid E	Alphaproteobacteria
292806	Wolbachia endosymbiont strain TRS of Brugia malayi	Alphaproteobacteria
520462	Brucella pinnipedialis M292/94/1	Alphaproteobacteria
323098	Nitrobacter winogradskyi Nb-255	Alphaproteobacteria
1.21112e+06	Chelatococcus sp. GW1	Alphaproteobacteria
1.05106e+06	Brucella abortus bv. 1 str. NI010	Alphaproteobacteria
195926	Haloplasma contractile SSD-17B	Alphaproteobacteria
1085.1	Rhodospirillum rubrum	Alphaproteobacteria
384765	Labrenzia aggregata IAM 12614	Alphaproteobacteria
1.05106e+06	Brucella abortus bv. 1 str. NI474	Alphaproteobacteria
414684	Rhodospirillum centenum SW	Alphaproteobacteria
1.09476e+06	Bartonella sp. DB5-6	Alphaproteobacteria
316058	Rhodopseudomonas palustris BisB5	Alphaproteobacteria
520463	Brucella pinnipedialis M163/99/10	Alphaproteobacteria
1.2299e+06	Brucella canis 118	Alphaproteobacteria
224914	Brucella melitensis 16M	Alphaproteobacteria
347834	Rhizobium etli CFN 42	Alphaproteobacteria
627192	Sphingobium sp. SYK-6	Alphaproteobacteria
754501	Microvirga sp. WSM3557	Alphaproteobacteria
382640	Bartonella tribocorum CIP 105476	Alphaproteobacteria
1.14428e+06	Rickettsia sibirica subsp. mongolitimonae HA-91	Alphaproteobacteria
1.08293e+06	Agrobacterium tumefaciens CCNWGS0286	Alphaproteobacteria
391616	Octadecabacter antarcticus 238	Alphaproteobacteria
439498	Ruegeria sp. R11	Alphaproteobacteria
1.10511e+06	Rickettsia massiliae str. AZT80	Alphaproteobacteria
990285	Rhizobium grahamii CCGE 502	Alphaproteobacteria
714995	Gluconacetobacter hansenii ATCC 23769	Alphaproteobacteria
940265	Acetobacter pasteurianus subsp. pasteurianus LMG 1262	Alphaproteobacteria
395493	Rhizobium leguminosarum bv. trifolii WSM2304	Alphaproteobacteria
1.19471e+06	Sinorhizobium meliloti 5A14	Alphaproteobacteria
212043	Anaplasma phagocytophilum HZ	Alphaproteobacteria
395491	Rhizobium leguminosarum bv. trifolii WSM1325	Alphaproteobacteria
759362	Ketogulonigenium vulgarum WSH-001	Alphaproteobacteria
765698	Mesorhizobium ciceri biovar biserrulae WSM1271	Alphaproteobacteria
928210	Bartonella sp. R4(2010)	Alphaproteobacteria
1.14431e+06	Rhizobium sp. CF122	Alphaproteobacteria
315457	Rickettsia felis URRWXCal2	Alphaproteobacteria
140892	Rickettsia conorii subsp. caspia A-167	Alphaproteobacteria
1.1051e+06	Rickettsia prowazekii str. GvV257	Alphaproteobacteria
520459	Brucella ceti M644/93/1	Alphaproteobacteria
246201	Ruegeria pomeroyi DSS-3	Alphaproteobacteria
48935.1	Novosphingobium aromaticivorans	Alphaproteobacteria
1.1051e+06	Rickettsia prowazekii str. RpGvF24	Alphaproteobacteria
517722	Citromicrobium sp. JLT1363	Alphaproteobacteria
504832	Oligotropha carboxidovorans OM5	Alphaproteobacteria
1.10432e+06	Brucella abortus A13334	Alphaproteobacteria
1.14319e+06	Brucella melitensis 16M13W	Alphaproteobacteria
351016	Roseobacter sp. AzwK-3b	Alphaproteobacteria
244592	Labrenzia alexandrii DFL-11	Alphaproteobacteria
883079	Afipia clevelandensis ATCC 49720	Alphaproteobacteria
380.5	Sinorhizobium fredii	Alphaproteobacteria
1.08887e+06	Commensalibacter intestini A911	Alphaproteobacteria
2433.3	Roseobacter Sp. GAI101	Alphaproteobacteria
520464	Brucella melitensis bv. 1 str. Rev.1	Alphaproteobacteria
520488	Brucella suis bv. 4 str. 40	Alphaproteobacteria
391627	Octadecabacter antarcticus 307	Alphaproteobacteria
314264	Roseovarius sp. 217	Alphaproteobacteria
470137	Brucella suis ATCC 23445	Alphaproteobacteria
156889	Magnetococcus sp. MC-1	Alphaproteobacteria
314264	Roseovarius sp. 217	Alphaproteobacteria
1.00094e+06	Anaplasma marginale str. Okeechobee	Alphaproteobacteria
114615	Bradyrhizobium sp. ORS278	Alphaproteobacteria
357244	Orientia tsutsugamushi str. Boryong	Alphaproteobacteria
439496	Pseudovibrio sp. JE062	Alphaproteobacteria
634455	Acetobacter pasteurianus IFO 3283-22	Alphaproteobacteria
1.05106e+06	Brucella abortus bv. 1 str. NI016	Alphaproteobacteria
546272	Brucella melitensis ATCC 23457	Alphaproteobacteria
520448	Brucella sp. NVSL 07-0026	Alphaproteobacteria
570417	Wolbachia endosymbiont of Culex quinquefasciatus Pel	Alphaproteobacteria
252306	Oceanicola batsensis HTCC2597	Alphaproteobacteria
349101	Rhodobacter sphaeroides ATCC 17029	Alphaproteobacteria
314232	Loktanella vestfoldensis SKA53	Alphaproteobacteria
488538	alpha proteobacterium IMCC1322	Alphaproteobacteria
237727	Erythrobacter sp. NAP1	Alphaproteobacteria
246200	Silicibacter pomeroyi DSS-3	Alphaproteobacteria
317655	Sphingopyxis alaskensis RB2256	Alphaproteobacteria
314260	Parvularcula bermudensis HTCC2503	Alphaproteobacteria
266835	Mesorhizobium loti MAFF303099	Alphaproteobacteria
940265	Acetobacter pasteurianus subsp. pasteurianus LMG 1262 = NBRC 106471	Alphaproteobacteria
335659	Bradyrhizobium sp. S23321	Alphaproteobacteria
573066	Asticcacaulis excentricus CB 48	Alphaproteobacteria
981384	Ruegeria sp. TW15	Alphaproteobacteria
137722	Azospirillum sp. B510	Alphaproteobacteria
744979	Ahrensia sp. R2A130	Alphaproteobacteria
35793.1	Rickettsia sibirica	Alphaproteobacteria
483179	Brucella canis ATCC 23365	Alphaproteobacteria
707241	Sinorhizobium meliloti SM11	Alphaproteobacteria
452659	Rickettsia rickettsii str. Iowa	Alphaproteobacteria
254945	Ehrlichia ruminantium str. Welgevonden	Alphaproteobacteria
1.09456e+06	Bartonella vinsonii subsp. arupensis OK-94-513	Alphaproteobacteria
634458	Acetobacter pasteurianus IFO 3283-01-42C	Alphaproteobacteria
783.1	Rickettsia rickettsii	Alphaproteobacteria
1.05106e+06	Brucella abortus bv. 1 str. NI435a	Alphaproteobacteria
754762	Rhizobium leguminosarum bv. trifolii WSM2297	Alphaproteobacteria
883080	Afipia felis ATCC 53690	Alphaproteobacteria
985868	Odyssella thessalonicensis L13	Alphaproteobacteria
909943	SAR116 cluster alpha proteobacterium HIMB100	Alphaproteobacteria
509191	Caulobacter segnis ATCC 21756	Alphaproteobacteria
391166	Granulibacter bethesdensis CGDNIH1	Alphaproteobacteria
536019	Mesorhizobium opportunistum WSM2075	Alphaproteobacteria
266779	Mesorhizobium sp. BNC1	Alphaproteobacteria
314256	Oceanicola granulosus HTCC2516	Alphaproteobacteria
1.09456e+06	Bartonella taylorii 8TBB	Alphaproteobacteria
375452	Roseobacter denitrificans OCh 114	Alphaproteobacteria
1.14434e+06	Bradyrhizobium sp. YR681	Alphaproteobacteria
254945	Ehrlichia ruminantium str. Welgevonden	Alphaproteobacteria
444612	Rickettsia endosymbiont of Ixodes scapularis	Alphaproteobacteria
224911	Bradyrhizobium japonicum USDA 110	Alphaproteobacteria
652103	Rhodopseudomonas palustris DX-1	Alphaproteobacteria
1.1051e+06	Rickettsia rickettsii str. Brazil	Alphaproteobacteria
754522	Rhizobium leguminosarum bv. trifolii WSM2012	Alphaproteobacteria
1.1051e+06	Rickettsia prowazekii str. BuV67-CWPP	Alphaproteobacteria
412597	Paracoccus sp. TRP	Alphaproteobacteria
648757	Rhodomicrobium vannielii ATCC 17100	Alphaproteobacteria
1.10511e+06	Rickettsia parkeri str. Portsmouth	Alphaproteobacteria
411684	Hoeflea phototrophica DFL-43	Alphaproteobacteria
467661	Rhodobacteraceae bacterium KLH11	Alphaproteobacteria
391595	Roseobacter litoralis Och 149	Alphaproteobacteria
426118	Methylobacterium sp. 4-46	Alphaproteobacteria
292414	Ruegeria sp. TM1040	Alphaproteobacteria
293614	Rickettsia akari str. Hartford	Alphaproteobacteria
395965	Methylocella silvestris BL2	Alphaproteobacteria
452659	Rickettsia rickettsii str. Iowa	Alphaproteobacteria
283165	Bartonella quintana str. Toulouse	Alphaproteobacteria
234826	Anaplasma marginale str. St. Maries	Alphaproteobacteria
283166	Bartonella henselae str. Houston-1	Alphaproteobacteria
1.19791e+06	Afipia birgiae 34632	Alphaproteobacteria
520461	Brucella pinnipedialis B2/94	Alphaproteobacteria
52598.3	Sulfitobacter sp. EE-36	Alphaproteobacteria
272944	Rickettsia conorii str. Malish 7	Alphaproteobacteria
357244	Orientia tsutsugamushi Boryong	Alphaproteobacteria
360096	Bartonella bacilliformis KC583	Alphaproteobacteria
314254	Nitrobacter sp. Nb-311A	Alphaproteobacteria
234826	Anaplasma marginale str. St. Maries	Alphaproteobacteria
470735	Brucella sp. BO1	Alphaproteobacteria
504832	Oligotropha carboxidovorans OM5	Alphaproteobacteria
573066	Asticcacaulis excentricus CB 48	Alphaproteobacteria
359391	Brucella melitensis biovar Abortus 2308	Alphaproteobacteria
570417	Wolbachia endosymbiont of Culex quinquefasciatus Pel	Alphaproteobacteria
204722	Brucella suis 1330	Alphaproteobacteria
1.09455e+06	Bartonella doshiae NCTC 12862	Alphaproteobacteria
929794	Bartonella sp. OS02	Alphaproteobacteria
520489	Brucella suis bv. 5 str. 513	Alphaproteobacteria
634457	Acetobacter pasteurianus IFO 3283-32	Alphaproteobacteria
187303	Methylocystis sp. SC2	Alphaproteobacteria
290400	Jannaschia sp. CCS1	Alphaproteobacteria
449216	Rickettsia prowazekii Rp22	Alphaproteobacteria
334380	Orientia tsutsugamushi str. Ikeda	Alphaproteobacteria
349163	Acidiphilium cryptum JF-5	Alphaproteobacteria
1.14319e+06	Brucella melitensis 16M1W	Alphaproteobacteria
1.08293e+06	Mesorhizobium amorphae CCNWGS0123	Alphaproteobacteria
114615	Bradyrhizobium sp. ORS278	Alphaproteobacteria
342108	Magnetospirillum magneticum AMB-1	Alphaproteobacteria
1.20706e+06	Oceanibaculum indicum P24	Alphaproteobacteria
439376	Ochrobactrum anthropi ATCC 49188	Alphaproteobacteria
1.21045e+06	Brucella melitensis BCB033	Alphaproteobacteria
349163	Acidiphilium cryptum JF-5	Alphaproteobacteria
394222	Maricaulis maris MCS10	Alphaproteobacteria
575591	Brucella abortus NCTC 8038	Alphaproteobacteria
290633	Gluconobacter oxydans 621H	Alphaproteobacteria
1.15111e+06	Ochrobactrum anthropi CTS-325	Alphaproteobacteria
1.19471e+06	Sinorhizobium meliloti A0641M	Alphaproteobacteria
1.09456e+06	Bartonella tamiae Th239	Alphaproteobacteria
391896	Rickettsia bellii OSU 85-389	Alphaproteobacteria
993047	Rhizobium etli CNPAF512	Alphaproteobacteria
1.19373e+06	Endolissoclinum patella L2	Alphaproteobacteria
440086	Methylobacterium chloromethanicum CM4	Alphaproteobacteria
216596	Rhizobium leguminosarum bv. viciae 3841	Alphaproteobacteria
1.11291e+06	Brucella suis VBI22	Alphaproteobacteria
264203	Zymomonas mobilis subsp. mobilis ZM4	Alphaproteobacteria
627345	Zymomonas mobilis subsp. mobilis ATCC 29191	Alphaproteobacteria
1.08164e+06	Sphingomonas elodea ATCC 31461	Alphaproteobacteria
648757	Rhodomicrobium vannielii ATCC 17100	Alphaproteobacteria
314265	Roseovarius sp. HTCC2601	Alphaproteobacteria
323098	Nitrobacter hamburgensis X14	Alphaproteobacteria
754765	Rhizobium leguminosarum bv. trifolii WU95	Alphaproteobacteria
1.20678e+06	Bartonella bacilliformis INS	Alphaproteobacteria
639283	Starkeya novella DSM 506	Alphaproteobacteria
1.21045e+06	Brucella suis S2-30	Alphaproteobacteria
1.08872e+06	Novosphingobium pentaromativorans US6-1	Alphaproteobacteria
1.00094e+06	Anaplasma marginale str. Florida Relapse	Alphaproteobacteria
1.10509e+06	Rickettsia prowazekii str. Chernikova	Alphaproteobacteria
1.19471e+06	Sinorhizobium meliloti AE608H	Alphaproteobacteria
1.09456e+06	Bartonella melophagi K-2C	Alphaproteobacteria
441621	Methylobacterium populi BJ001	Alphaproteobacteria
1.23818e+06	Caenispirillum salinarum AK4	Alphaproteobacteria
1.00496e+06	Brucella melitensis bv. 1 str. M111	Alphaproteobacteria
1.14489e+06	Rickettsia helvetica C9P9	Alphaproteobacteria
1.14434e+06	Phyllobacterium sp. YR531	Alphaproteobacteria
349102	Rhodobacter sphaeroides ATCC 17029	Alphaproteobacteria
205921	Ehrlichia chaffeensis str. Arkansas	Alphaproteobacteria
334380	Orientia tsutsugamushi str. Ikeda	Alphaproteobacteria
292414	Silicibacter sp. TM1040	Alphaproteobacteria
856794	Micavibrio aeruginosavorus ARL-13	Alphaproteobacteria
883163	Sphingobium yanoikuyae ATCC 51230	Alphaproteobacteria
1.00094e+06	Anaplasma marginale str. Oklahoma	Alphaproteobacteria
574556	Anaplasma centrale str. Israel	Alphaproteobacteria
272631	Methylobacterium extorquens AM1	Alphaproteobacteria
1.00496e+06	Brucella melitensis bv. 1 str. M28-12	Alphaproteobacteria
644107	Silicibacter lacuscaerulensis ITI-1157	Alphaproteobacteria
314260	Parvularcula bermudensis HTCC2503	Alphaproteobacteria
383629	Phaeobacter gallaeciensis 2.10	Alphaproteobacteria
1.23119e+06	Nitratireductor indicus C115	Alphaproteobacteria
1.00496e+06	Brucella melitensis bv. 1 str. M5	Alphaproteobacteria
426117	Methylobacterium sp. 4-46	Alphaproteobacteria
254945	Ehrlichia ruminantium str. Welgevonden	Alphaproteobacteria
1.00234e+06	Phaeobacter gallaeciensis ANG1	Alphaproteobacteria
288000	Bradyrhizobium sp. BTAi1	Alphaproteobacteria
290633	Gluconobacter oxydans 621H	Alphaproteobacteria
252305	Oceanicola batsensis HTCC2597	Alphaproteobacteria
319017	Bradyrhizobium sp. WSM471	Alphaproteobacteria
366603	Caulobacter sp. K31	Alphaproteobacteria
557760	Rhodobacter sphaeroides KD131	Alphaproteobacteria
1.09456e+06	Bartonella washoensis Sb944nv	Alphaproteobacteria
314231	Fulvimarina pelagi HTCC2506	Alphaproteobacteria
115808	Bradyrhizobium sp. ORS 285	Alphaproteobacteria
1.20568e+06	Bartonella rattaustraliani AUST/NH4	Alphaproteobacteria
314262	Pelagibacter ubique HTCC1002	Alphaproteobacteria
391896	Rickettsia bellii OSU 85-389	Alphaproteobacteria
266836	Mesorhizobium loti MAFF303099	Alphaproteobacteria
755176	Rhizobium leguminosarum bv. viciae WSM1455	Alphaproteobacteria
940286	Gluconacetobacter oboediens 174Bp2	Alphaproteobacteria
163164	Wolbachia sp. endosymbiont of Drosophila melanogaster	Alphaproteobacteria
262698	Brucella abortus biovar 1 str. 9-941	Alphaproteobacteria
1.11221e+06	Sphingomonas echinoides ATCC 14820	Alphaproteobacteria
940284	Gluconacetobacter europaeus LMG 18494	Alphaproteobacteria
685035	Citromicrobium bathyomarinum JL354	Alphaproteobacteria
1.1051e+06	Rickettsia rickettsii str. Hino	Alphaproteobacteria
1.05108e+06	Paracoccus denitrificans SD1	Alphaproteobacteria
331869	alpha proteobacterium BAL199	Alphaproteobacteria
941967	Brucella melitensis M28	Alphaproteobacteria
1.1284e+06	Rhizobium phaseoli Ch24-10	Alphaproteobacteria
1.09456e+06	Bartonella vinsonii subsp. arupensis Pm136co	Alphaproteobacteria
262698	Brucella abortus bv. 1 str. 9-941	Alphaproteobacteria
272943	Rhodobacter capsulatus SB1003	Alphaproteobacteria
314262	Roseobacter sp. MED193	Alphaproteobacteria
1.19287e+06	Pseudaminobacter salicylatoxidans KCT001	Alphaproteobacteria
634504	Bartonella grahamii as4aup	Alphaproteobacteria
156890	Magnetococcus sp. MC-1	Alphaproteobacteria
582900	Hyphomicrobium denitrificans ATCC 51888	Alphaproteobacteria
555218	Zymomonas mobilis subsp. mobilis ATCC 10988	Alphaproteobacteria
1.16829e+06	Rickettsia conorii subsp. israelensis ISTT CDC1	Alphaproteobacteria
1.23546e+06	Sinorhizobium meliloti GR4	Alphaproteobacteria
1.0032e+06	Rickettsia typhi str. TH1527	Alphaproteobacteria
388399	Sagittula stellata E-37	Alphaproteobacteria
634452	Acetobacter pasteurianus IFO 3283-01	Alphaproteobacteria
314272	Rhodobacterales bacterium HTCC2654	Alphaproteobacteria
1.09455e+06	Bartonella birtlesii LL-WM9	Alphaproteobacteria
693982	Sinorhizobium meliloti AK83	Alphaproteobacteria
1.15047e+06	Rhodospirillum photometricum DSM 122	Alphaproteobacteria
1.22518e+06	Bartonella quintana RM-11	Alphaproteobacteria
693748	Brucella sp. NF 2653	Alphaproteobacteria
562019	Rickettsia peacockii str. Rustic	Alphaproteobacteria
1.24876e+06	Blastomonas sp. AAP53	Alphaproteobacteria
1.13083e+06	Rickettsia sibirica subsp. sibirica BJ-90	Alphaproteobacteria
1.00495e+06	Brucella suis bv. 1 str. S2	Alphaproteobacteria
1.09456e+06	Bartonella washoensis 085-0475	Alphaproteobacteria
316059	Rhodopseudomonas palustris HaA2	Alphaproteobacteria
1.22949e+06	Rhizobium lupini HPC(L)	Alphaproteobacteria
190650	Caulobacter crescentus CB15	Alphaproteobacteria
371731	Rhodobacter sp. SW2	Alphaproteobacteria
439496	Rhodobacterales bacterium Y4I	Alphaproteobacteria
66084.3	Wolbachia sp. wRi	Alphaproteobacteria
391619	Phaeobacter gallaeciensis BS107	Alphaproteobacteria
314268	Sulfitobacter sp. NAS-14.1	Alphaproteobacteria
1.14431e+06	Rhizobium sp. CF142	Alphaproteobacteria
1.10788e+06	Sinorhizobium meliloti CCNWSX0020	Alphaproteobacteria
234827	Anaplasma marginale str. St. Maries	Alphaproteobacteria
257363	Rickettsia typhi str. Wilmington	Alphaproteobacteria
316057	Rhodopseudomonas palustris BisB5	Alphaproteobacteria
1.21772e+06	Roseomonas sp. B5	Alphaproteobacteria
314226	Erythrobacter litoralis HTCC2594	Alphaproteobacteria
1.00094e+06	Anaplasma marginale str. Washington Okanogan	Alphaproteobacteria
520466	Brucella melitensis bv. 3 str. Ether	Alphaproteobacteria
483179	Brucella canis ATCC 23365	Alphaproteobacteria
1.21178e+06	Rhizobium mesoamericanum STM3625	Alphaproteobacteria
1.1051e+06	Rickettsia prowazekii str. Katsinyian	Alphaproteobacteria
883078	Afipia broomeae ATCC 49717	Alphaproteobacteria
568815	Brucella microti CCM 4915	Alphaproteobacteria
658172	Liberibacter solanacearum CLso-ZC1	Alphaproteobacteria
1.10511e+06	Rickettsia australis str. Cutlack	Alphaproteobacteria
302409	Ehrlichia ruminantium str. Gardel	Alphaproteobacteria
212042	Anaplasma phagocytophilum HZ	Alphaproteobacteria
1.03674e+06	Rhodospirillum rubrum F11	Alphaproteobacteria
318586	Paracoccus denitrificans PD1222	Alphaproteobacteria
634459	Acetobacter pasteurianus IFO 3283-12	Alphaproteobacteria
228406	Hyphomonas neptunium ATCC 15444	Alphaproteobacteria
1.23059e+06	Sinorhizobium meliloti Rm41	Alphaproteobacteria
272944	Rhodobacter sphaeroides 2.4.1	Alphaproteobacteria
1.0071e+06	Sphingomonas sp. S17	Alphaproteobacteria
402882	Parvibaculum lavamentivorans DS-1	Alphaproteobacteria
392499	Sphingomonas wittichii RW1	Alphaproteobacteria
1.07449e+06	Sphingobium yanoikuyae XLDN2-5	Alphaproteobacteria
161528	Erythrobacter sp. SD-21	Alphaproteobacteria
1.10511e+06	Rickettsia canadensis str. CA410	Alphaproteobacteria
293614	Rickettsia akari str. Hartford	Alphaproteobacteria
693748	Brucella sp. NF 2653	Alphaproteobacteria
315456	Rickettsia felis URRWXCal2	Alphaproteobacteria
190650	Caulobacter crescentus CB15	Alphaproteobacteria
670307	Hyphomicrobium denitrificans 1NES1	Alphaproteobacteria
1.22991e+06	Brucella melitensis bv. 1 str. 133	Alphaproteobacteria
287752	Aurantimonas manganoxydans SI85-9A1	Alphaproteobacteria
1.20568e+06	Reyranella massiliensis 521	Alphaproteobacteria
266834	Sinorhizobium meliloti 1021	Alphaproteobacteria
595536	Methylosinus trichosporium OB3b	Alphaproteobacteria
272947	Rickettsia prowazekii str. Madrid E	Alphaproteobacteria
318586	Paracoccus denitrificans PD1222	Alphaproteobacteria
698761	Rhizobium tropici CIAT 899	Alphaproteobacteria
501479	Citreicella sp. SE45	Alphaproteobacteria
555793	Novosphingobium sp. Rr 2-17	Alphaproteobacteria
204722	Brucella suis 1330	Alphaproteobacteria
89187.6	Roseovarius nubinhibens ISM	Alphaproteobacteria
1.18785e+06	Rhodovulum sp. PH10	Alphaproteobacteria
392022	Rickettsia rickettsii str. 'Sheila Smith'	Alphaproteobacteria
1.09455e+06	Bartonella elizabethae Re6043vi	Alphaproteobacteria
384035	Wolbachia endosymbiont of Drosophila willistoni TSC#14030-0811.24	Alphaproteobacteria
955.1	Wolbachia pipientis quinquefasciatus	Alphaproteobacteria
1.05106e+06	Brucella abortus bv. 1 str. NI486	Alphaproteobacteria
266834	Sinorhizobium meliloti 1021	Alphaproteobacteria
194867	Sphingomonas sp. ATCC 31555	Alphaproteobacteria
1.12337e+06	Thalassospira xiamenensis M-5 = DSM 17429	Alphaproteobacteria
1.20832e+06	Celeribacter baekdonensis B30	Alphaproteobacteria
317656	Sphingopyxis alaskensis RB2256	Alphaproteobacteria
520458	Brucella ceti M490/95/1	Alphaproteobacteria
320483	Anaplasma marginale str. Florida	Alphaproteobacteria
926569	Anaerolinea thermophila UNI-1	Anaerolineae
638303	Thermocrinis albus DSM 14484	Aquificae
123214	Persephonella marina EX-H1	Aquificae
436114	Sulfurihydrogenibium sp. YO3AOP1	Aquificae
547143	Hydrogenobaculum sp. 3684	Aquificae
204536	Sulfurihydrogenibium azorense Az-Fu1	Aquificae
547146	Hydrogenobaculum sp. SN	Aquificae
224325	Aquifex aeolicus VF5	Aquificae
380750	Hydrogenobaculum sp. Y04AAS1	Aquificae
648996	Thermovibrio ammonificans HB-1	Aquificae
868864	Desulfurobacterium thermolithotrophum DSM 11699	Aquificae
608538	Hydrogenobacter thermophilus TK-6	Aquificae
224324	Aquifex aeolicus VF5	Aquificae
380749	Hydrogenobaculum sp. Y04AAS1	Aquificae
608538	Hydrogenobacter thermophilus TK-6	Aquificae
436114	Sulfurihydrogenibium sp. YO3AOP1	Aquificae
224325	Archaeoglobus fulgidus DSM 4304	Archaeoglobi
1.20678e+06	Paenibacillus alvei DSM 29	Bacilli
760746	Streptococcus pneumoniae GA04375	Bacilli
1.15483e+06	Streptococcus agalactiae BSU247	Bacilli
891391	Lactobacillus acidophilus 30SC	Bacilli
879089	Listeria monocytogenes SLCC2540	Bacilli
1.00158e+06	Bacillus amyloliquefaciens LL3	Bacilli
985002	Staphylococcus aureus subsp. aureus MSHR1132	Bacilli
1.045e+06	Oenococcus kitaharae DSM 17330	Bacilli
644042	Lactobacillus plantarum JDM1	Bacilli
272623	Lactococcus lactis subsp. lactis Il1403	Bacilli
435838	Staphylococcus caprae C87	Bacilli
760771	Streptococcus pneumoniae GA13455	Bacilli
1.15513e+06	Staphylococcus epidermidis NIH051668	Bacilli
979219	Staphylococcus epidermidis NIHLM001	Bacilli
393121	Listeria monocytogenes FSL J2-071	Bacilli
1.13479e+06	Enterococcus faecalis ERV103	Bacilli
979203	Staphylococcus epidermidis NIHLM067	Bacilli
196620	Staphylococcus aureus subsp. aureus MW2	Bacilli
1.05165e+06	Lactobacillus casei 12A	Bacilli
760765	Streptococcus pneumoniae GA11663	Bacilli
267410	Listeria monocytogenes str. 4b H7858	Bacilli
908341	Paenibacillus sp. HGF5	Bacilli
1.15483e+06	Streptococcus agalactiae BSU178	Bacilli
630527	Lactobacillus gasseri 202-4	Bacilli
979206	Staphylococcus epidermidis NIHLM053	Bacilli
246202	Streptococcus mitis NCTC 12261	Bacilli
760884	Streptococcus pneumoniae NP070	Bacilli
1.21422e+06	Streptococcus pyogenes HLJGAS12011	Bacilli
888817	Streptococcus sanguinis SK405	Bacilli
904341	Staphylococcus epidermidis VCU125	Bacilli
904767	Staphylococcus aureus subsp. aureus 21333	Bacilli
703612	Bacillus subtilis subsp. spizizenii ATCC 6633	Bacilli
1.15491e+06	Streptococcus agalactiae GB00245	Bacilli
453365	Streptococcus pneumoniae CDC0288-04	Bacilli
760873	Streptococcus pneumoniae 4075-00	Bacilli
749504	Enterococcus faecalis TX0309B	Bacilli
1.15493e+06	Streptococcus agalactiae GB00651	Bacilli
548474	Staphylococcus aureus subsp. aureus TCH130	Bacilli
749525	Enterococcus faecium TX0133C	Bacilli
272627	Listeria innocua Clip11262	Bacilli
760792	Streptococcus pneumoniae GA17719	Bacilli
158878	Staphylococcus aureus subsp. aureus Mu50	Bacilli
904293	Streptococcus downei F0415	Bacilli
1.15495e+06	Streptococcus agalactiae GB00911	Bacilli
1.15483e+06	Streptococcus agalactiae BSU450	Bacilli
979211	Staphylococcus epidermidis NIHLM023	Bacilli
760794	Streptococcus pneumoniae GA18068	Bacilli
486621	Bacillus anthracis str. A0442	Bacilli
1.15481e+06	Streptococcus agalactiae FSL S3-001	Bacilli
212045	Bacillus anthracis str. Western North America USA6153	Bacilli
280477	Bacillus anthracis str. Australia 94	Bacilli
691437	Geobacillus sp. C56-T3	Bacilli
526981	Bacillus cereus Rock1-3	Bacilli
512767	Streptococcus pneumoniae BS397	Bacilli
749511	Enterococcus faecalis TX0855	Bacilli
1.22949e+06	Staphylococcus aureus 08BA02176	Bacilli
875093	Streptococcus pseudoporcinus LQ 940-04	Bacilli
930781	Listeria monocytogenes 1816	Bacilli
1.23138e+06	Lactococcus garvieae DCC43	Bacilli
469609	Streptococcus sp. 2_1_36FAA	Bacilli
521098	Alicyclobacillus acidocaldarius subsp. acidocaldarius DSM 446	Bacilli
984892	Staphylococcus pseudintermedius ED99	Bacilli
754026	Staphylococcus aureus subsp. aureus MRSA177	Bacilli
1.21346e+06	Streptococcus pyogenes BJCYGAS15	Bacilli
1.07412e+06	Streptococcus mutans TCI-145	Bacilli
1.15488e+06	Streptococcus agalactiae MRI Z1-212	Bacilli
749505	Enterococcus faecalis TX0312	Bacilli
226900	Bacillus cereus ATCC 14579	Bacilli
265669	Listeria monocytogenes str. 4b F2365	Bacilli
596325	Lactobacillus jensenii 269-3	Bacilli
1.15491e+06	Streptococcus agalactiae GB00202	Bacilli
1.05324e+06	Bacillus cereus VD156	Bacilli
1.10512e+06	Streptococcus pneumoniae GA60080	Bacilli
1.13194e+06	Paenibacillus dendritiformis C454	Bacilli
996640	Paenibacillus sp. ICGEB2008	Bacilli
1.10524e+06	Streptococcus agalactiae str. Gottschalk 19247	Bacilli
760813	Streptococcus pneumoniae GA41538	Bacilli
486409	Lactobacillus rhamnosus HN001	Bacilli
548474	Staphylococcus aureus subsp. aureus TCH60	Bacilli
211110	Streptococcus agalactiae NEM316	Bacilli
1.0532e+06	Bacillus cereus HuA2-1	Bacilli
1.14427e+06	Staphylococcus aureus subsp. aureus 118	Bacilli
1.10512e+06	Streptococcus pneumoniae GA56348	Bacilli
1.15491e+06	Streptococcus agalactiae GB00206	Bacilli
904320	Staphylococcus epidermidis VCU041	Bacilli
1.17719e+06	Bacillus amyloliquefaciens subsp. plantarum M27	Bacilli
226901	Bacillus cereus ATCC 14579	Bacilli
904317	Staphylococcus epidermidis VCU028	Bacilli
453363	Streptococcus pneumoniae SP195	Bacilli
1.15482e+06	Streptococcus agalactiae CCUG 49087	Bacilli
1.15494e+06	Streptococcus agalactiae GB00888	Bacilli
189424	Streptococcus pneumoniae 670-6B	Bacilli
1.07413e+06	Streptococcus mutans TCI-152	Bacilli
393129	Listeria monocytogenes F6900	Bacilli
1.05323e+06	Bacillus cereus VD107	Bacilli
552536	Listeria monocytogenes HCC23	Bacilli
879298	Lactobacillus iners LactinV 03V1-b	Bacilli
562970	Bacillus tusciae DSM 2912	Bacilli
535026	Bacillus subtilis subsp. subtilis str. NCIB 3610	Bacilli
1.15491e+06	Streptococcus agalactiae GB00219	Bacilli
1.18276e+06	Enterococcus sp. C1	Bacilli
486410	Streptococcus dysgalactiae subsp. equisimilis GGS_124	Bacilli
1.13484e+06	Staphylococcus aureus subsp. aureus CM05	Bacilli
467706	Streptococcus gordonii str. Challis substr. CH1	Bacilli
904345	Staphylococcus epidermidis VCU129	Bacilli
933115	Planococcus donghaensis MPA1U2	Bacilli
526990	Bacillus cereus AH603	Bacilli
161544	Bacillus sp. SG-1	Bacilli
440496	Lactobacillus crispatus CTV-05	Bacilli
235909	Geobacillus kaustophilus HTA426	Bacilli
1.00057e+06	Streptococcus anginosus SK52	Bacilli
941639	Bacillus coagulans 2-6	Bacilli
888821	Streptococcus sanguinis SK1057	Bacilli
1.15495e+06	Streptococcus agalactiae GB00923	Bacilli
1.04663e+06	Streptococcus salivarius 57.I	Bacilli
93061.3	Staphylococcus aureus subsp. aureus NCTC 8325	Bacilli
1.15476e+06	Leuconostoc pseudomesenteroides 4882	Bacilli
1.15493e+06	Streptococcus agalactiae GB00640	Bacilli
714313	Lactobacillus sanfranciscensis TMW 1.1304	Bacilli
1.09574e+06	Streptococcus oralis SK1074	Bacilli
1.13173e+06	Bacillus azotoformans LMG 9581	Bacilli
405567	Lactobacillus helveticus DPC 4571	Bacilli
692421	Bacillus amyloliquefaciens DSM7	Bacilli
749512	Enterococcus faecalis TX0860	Bacilli
563038	Streptococcus sp. M334	Bacilli
869816	Staphylococcus aureus subsp. aureus JKD6159	Bacilli
1.23576e+06	Salinicoccus carnicancri Crm	Bacilli
553583	Staphylococcus aureus A9635	Bacilli
1.05324e+06	Bacillus cereus VD169	Bacilli
931442	Staphylococcus aureus subsp. aureus CIG547	Bacilli
629742	Staphylococcus hominis SK119	Bacilli
388920	Streptococcus sanguinis SK36	Bacilli
879295	Lactobacillus iners SPIN 1401G	Bacilli
1.15493e+06	Streptococcus agalactiae GB00679	Bacilli
914138	Streptococcus pneumoniae 2081685	Bacilli
760868	Streptococcus pneumoniae 5185-06	Bacilli
401650	Listeria monocytogenes HPB2262	Bacilli
904744	Staphylococcus aureus subsp. aureus 21259	Bacilli
1.10526e+06	Streptococcus agalactiae CCUG 44074	Bacilli
562983	Gemella sanguinis M325	Bacilli
869215	Streptococcus pneumoniae OXC141	Bacilli
1.15497e+06	Streptococcus agalactiae GB00975	Bacilli
1.15482e+06	Streptococcus agalactiae LMG 15095	Bacilli
418128	Staphylococcus aureus subsp. aureus Mu3	Bacilli
315730	Bacillus weihenstephanensis KBAB4	Bacilli
617121	Streptococcus dysgalactiae subsp. equisimilis RE378	Bacilli
565652	Enterococcus casseliflavus EC30	Bacilli
1.24297e+06	Staphylococcus aureus CN79	Bacilli
931451	Staphylococcus aureus subsp. aureus CIG290	Bacilli
1.22978e+06	Staphylococcus massiliensis S46	Bacilli
702454	Listeria ivanovii FSL F6-596	Bacilli
914133	Streptococcus pneumoniae 2070425	Bacilli
565666	Enterococcus faecium TC 6	Bacilli
760745	Streptococcus pneumoniae GA04175	Bacilli
1.1549e+06	Streptococcus agalactiae GB00097	Bacilli
321968	Lactobacillus casei ATCC 334	Bacilli
525325	Lactobacillus fermentum ATCC 14931	Bacilli
936153	Enterococcus faecalis 62	Bacilli
1.24842e+06	Streptococcus intermedius BA1	Bacilli
985665	Paenibacillus terrae HPL-003	Bacilli
1.16941e+06	Bacillus licheniformis 5-2-D	Bacilli
1.09767e+06	Streptococcus agalactiae STIR-CD-17	Bacilli
1.10525e+06	Streptococcus agalactiae CCUG 91	Bacilli
1.1548e+06	Streptococcus agalactiae FSL S3-337	Bacilli
1.13482e+06	Enterococcus faecium ERV1	Bacilli
324831	Lactobacillus gasseri ATCC 33323	Bacilli
904768	Staphylococcus aureus subsp. aureus 21334	Bacilli
495036	Geobacillus sp. G11MC16	Bacilli
525375	Staphylococcus epidermidis M23864:W2(grey)	Bacilli
565637	Enterococcus faecalis T2	Bacilli
882020	Listeria monocytogenes SLCC2479	Bacilli
1.06962e+06	Streptococcus pneumoniae GA04216	Bacilli
568206	Bacillus anthracis str. CDC 684	Bacilli
760755	Streptococcus pneumoniae GA07643	Bacilli
1.05319e+06	Bacillus cereus BAG6X1-1	Bacilli
1.09573e+06	Streptococcus sp. SK140	Bacilli
527020	Bacillus thuringiensis IBL 4222	Bacilli
527021	Bacillus thuringiensis Bt407	Bacilli
1.05319e+06	Bacillus cereus BAG5O-1	Bacilli
1.23528e+06	Staphylococcus aureus PPUKM-775-2009	Bacilli
665952	Bacillus smithii 7_3_47FAA	Bacilli
1.09574e+06	Streptococcus mitis SK579	Bacilli
1.1443e+06	Lactobacillus gastricus PS3	Bacilli
525381	Streptococcus pneumoniae TCH8431/19A	Bacilli
1.05166e+06	Lactobacillus casei M36	Bacilli
927691	Leuconostoc gelidum KCTC 3527	Bacilli
1.1549e+06	Streptococcus agalactiae GB00082	Bacilli
1.21318e+06	Bacillus anthracis str. BF1	Bacilli
644279	Staphylococcus aureus subsp. aureus 132	Bacilli
1.00495e+06	Streptococcus suis ST1	Bacilli
889932	Lactobacillus plantarum subsp. plantarum ST-III	Bacilli
979217	Staphylococcus epidermidis NIHLM008	Bacilli
1.09574e+06	Streptococcus mitis SK616	Bacilli
405536	Bacillus anthracis Tsiankovskii-I	Bacilli
525329	Lactobacillus jensenii JV-V16	Bacilli
491076	Lactobacillus crispatus JV-V01	Bacilli
760748	Streptococcus pneumoniae GA05245	Bacilli
979204	Staphylococcus epidermidis NIHLM061	Bacilli
1.13479e+06	Enterococcus faecalis ERV63	Bacilli
148942	Streptococcus equi subsp. equi	Bacilli
553565	Staphylococcus aureus A5937	Bacilli
914137	Streptococcus pneumoniae 2081074	Bacilli
93062.2	Staphylococcus aureus subsp. aureus COL	Bacilli
1.10526e+06	Streptococcus agalactiae CCUG 37739	Bacilli
1.1348e+06	Enterococcus faecalis ERV68	Bacilli
1.21798e+06	Bacillus cereus FRI-35	Bacilli
760809	Streptococcus pneumoniae GA41301	Bacilli
882453	Bacillus atrophaeus str. Dugway	Bacilli
931435	Staphylococcus aureus subsp. aureus CIG1214	Bacilli
1.15494e+06	Streptococcus agalactiae GB00901	Bacilli
904306	Streptococcus vestibularis F0396	Bacilli
288681	Bacillus cereus E33L	Bacilli
760871	Streptococcus pneumoniae 5652-06	Bacilli
1.07411e+06	Streptococcus mutans TCI-78	Bacilli
525327	Lactobacillus hilgardii ATCC 8290	Bacilli
262544	Exiguobacterium sibiricum 255-15	Bacilli
1.1336e+06	Pediococcus pentosaceus IE-3	Bacilli
1.10524e+06	Streptococcus agalactiae str. Gottschalk 2864	Bacilli
315749	Bacillus cereus subsp. cytotoxis NVH 391-98	Bacilli
1.08194e+06	Bacillus anthracis str. Heroin Ba4599	Bacilli
1.15483e+06	Streptococcus agalactiae BSU188	Bacilli
406561	Streptococcus pneumoniae SP18-BS74	Bacilli
1.00601e+06	Bacillus megaterium WSH-002	Bacilli
760837	Streptococcus pneumoniae GA47388	Bacilli
1.16967e+06	Streptococcus sp. GMD3S	Bacilli
1.16142e+06	Streptococcus anginosus SK1138	Bacilli
563037	Streptococcus sp. M143	Bacilli
1.15478e+06	Streptococcus agalactiae FSL S3-222	Bacilli
198466	Streptococcus pyogenes MGAS315	Bacilli
1.05318e+06	Bacillus cereus BAG2X1-3	Bacilli
1.15492e+06	Streptococcus agalactiae GB00561	Bacilli
1.15921e+06	Streptococcus pneumoniae SPAR48	Bacilli
883162	Enterococcus durans FB129-CNAB-4	Bacilli
1.0466e+06	Lactobacillus versmoldensis KCTC 3814	Bacilli
1.11168e+06	Lactococcus lactis subsp. cremoris UC509.9	Bacilli
585152	Staphylococcus aureus subsp. aureus D139	Bacilli
1.19603e+06	Virgibacillus halodenitrificans 1806	Bacilli
1.11896e+06	Staphylococcus aureus subsp. aureus M013	Bacilli
386044	Listeria welshimeri serovar 6b str. SLCC5334	Bacilli
1.15494e+06	Streptococcus agalactiae GB00887	Bacilli
904796	Staphylococcus aureus subsp. aureus CO-23	Bacilli
990317	Streptococcus gallolyticus subsp. gallolyticus ATCC BAA-2069	Bacilli
1.05166e+06	Lactobacillus casei UCD174	Bacilli
1.07418e+06	Streptococcus mutans TCI-264	Bacilli
931434	Staphylococcus aureus subsp. aureus CIG1165	Bacilli
1.09097e+06	Melissococcus plutonius DAT561	Bacilli
1.15485e+06	Streptococcus agalactiae STIR-CD-09	Bacilli
521098	Alicyclobacillus acidocaldarius subsp. acidocaldarius DSM 446	Bacilli
909954	Lactobacillus johnsonii DPC 6026	Bacilli
1639.16	Listeria monocytogenes serotype 1/2b str. SLCC2755	Bacilli
1.13163e+06	Streptococcus pneumoniae GA58981	Bacilli
1.1549e+06	Streptococcus agalactiae GB00111	Bacilli
334390	Lactobacillus fermentum IFO 3956	Bacilli
565644	Enterococcus faecalis DS5	Bacilli
1.15492e+06	Streptococcus agalactiae GB00557	Bacilli
568704	Lactobacillus rhamnosus Lc 705	Bacilli
979213	Staphylococcus epidermidis NIHLM020	Bacilli
1.15488e+06	Streptococcus agalactiae MRI Z1-215	Bacilli
280477	Bacillus anthracis str. Australia 94	Bacilli
1.03519e+06	Streptococcus parasanguinis SK236	Bacilli
1.16967e+06	Enterococcus sp. GMD2E	Bacilli
1.13481e+06	Enterococcus faecium 504	Bacilli
760850	Streptococcus pneumoniae GA47976	Bacilli
1.03484e+06	Bacillus amyloliquefaciens XH7	Bacilli
657310	Enterococcus sp. 7L76	Bacilli
1.05321e+06	Bacillus cereus HuB1-1	Bacilli
1.20035e+06	Alicyclobacillus hesperidum URH17-3-68	Bacilli
1.23867e+06	Weissella ceti NC36	Bacilli
208596	Carnobacterium sp. 17-4	Bacilli
572264	Bacillus cereus 03BB102	Bacilli
979199	Staphylococcus epidermidis NIHLM095	Bacilli
575607	Lactobacillus jensenii SJ-7A-US	Bacilli
585520	Lactobacillus helveticus DSM 20075	Bacilli
931455	Staphylococcus aureus subsp. aureus CIGC340D	Bacilli
198094	Bacillus anthracis str. Ames	Bacilli
760859	Streptococcus pneumoniae GA54644	Bacilli
1.14111e+06	Staphylococcus delphini 8086	Bacilli
491075	Enterococcus faecalis HH22	Bacilli
525377	Staphylococcus lugdunensis M23590	Bacilli
749521	Enterococcus faecium TX0133A	Bacilli
486620	Bacillus anthracis str. A0465	Bacilli
345220	Bacillus coagulans 36D1	Bacilli
931436	Staphylococcus aureus subsp. aureus CIG1242	Bacilli
553212	Staphylococcus capitis SK14	Bacilli
1.15481e+06	Streptococcus agalactiae CCUG 37741	Bacilli
914139	Streptococcus pneumoniae 2070005	Bacilli
914141	Streptococcus pneumoniae 2070335	Bacilli
1.03001e+06	Listeria monocytogenes M7	Bacilli
749494	Enterococcus faecalis TX4244	Bacilli
869309	Streptococcus pneumoniae SPNA45	Bacilli
160491	Streptococcus pyogenes str. Manfredo	Bacilli
1.15497e+06	Streptococcus agalactiae GB00984	Bacilli
406564	Streptococcus pneumoniae SP23-BS72	Bacilli
405536	Bacillus cereus AH820	Bacilli
575606	Lactobacillus jensenii 27-2-CHN	Bacilli
405533	Bacillus cereus AH1134	Bacilli
565664	Enterococcus faecium C68	Bacilli
760886	Streptococcus pneumoniae NP127	Bacilli
1.10528e+06	Streptococcus agalactiae BSU253	Bacilli
176280	Staphylococcus epidermidis ATCC 12228	Bacilli
565662	Enterococcus faecium Com12	Bacilli
1.26156e+06	Enterococcus faecalis str. Symbioflor 1	Bacilli
1.13479e+06	Enterococcus faecalis ERV41	Bacilli
420890	Lactococcus garvieae ATCC 49156	Bacilli
208435	Streptococcus agalactiae 2603V/R	Bacilli
467706	Streptococcus gordonii str. Challis substr. CH1	Bacilli
525378	Staphylococcus epidermidis M23864:W1	Bacilli
568813	Streptococcus suis SC84	Bacilli
1.10503e+06	Streptococcus sp. BS35b	Bacilli
1.0532e+06	Bacillus cereus HuA2-4	Bacilli
512768	Streptococcus pneumoniae BS457	Bacilli
760827	Streptococcus pneumoniae GA44511	Bacilli
406559	Streptococcus pneumoniae SP11-BS70	Bacilli
526989	Bacillus cereus F65185	Bacilli
760834	Streptococcus pneumoniae GA47368	Bacilli
1.06962e+06	Streptococcus pneumoniae GA05578	Bacilli
592010	Abiotrophia defectiva ATCC 49176	Bacilli
585524	Lactobacillus amylolyticus DSM 11664	Bacilli
1.10528e+06	Streptococcus agalactiae BSU447	Bacilli
319701	Streptococcus pyogenes MGAS6180	Bacilli
160490	Streptococcus pyogenes M1 GAS	Bacilli
543540	Staphylococcus aureus subsp. aureus CGS03	Bacilli
585891	Staphylococcus aureus subsp. aureus Mu50-omega	Bacilli
760888	Streptococcus pneumoniae Netherlands15B-37	Bacilli
1.15492e+06	Streptococcus agalactiae GB00555	Bacilli
883081	Alloiococcus otitis ATCC 51267	Bacilli
1.15694e+06	Streptococcus agalactiae ZQ0910	Bacilli
387344	Lactobacillus brevis ATCC 367	Bacilli
550542	Geobacillus sp. Y412MC52	Bacilli
759913	Streptococcus dysgalactiae subsp. equisimilis AC-2713	Bacilli
565663	Enterococcus faecium Com15	Bacilli
406563	Streptococcus pneumoniae SP23-BS72	Bacilli
717607	Paenibacillus curdlanolyticus YK9	Bacilli
880634	Lactobacillus helveticus R0052	Bacilli
1.23106e+06	Paenisporosarcina sp. TG-14	Bacilli
1.1348e+06	Enterococcus faecalis R508	Bacilli
203121	Leuconostoc mesenteroides subsp. mesenteroides ATCC 8293	Bacilli
904346	Staphylococcus lugdunensis VCU139	Bacilli
1.15491e+06	Streptococcus agalactiae GB00190	Bacilli
760799	Streptococcus pneumoniae GA19451	Bacilli
1.15485e+06	Streptococcus agalactiae STIR-CD-24	Bacilli
224308	Bacillus subtilis subsp. subtilis str. 168	Bacilli
666686	Bacillus sp. 1NLA3E	Bacilli
904325	Staphylococcus epidermidis VCU071	Bacilli
904343	Staphylococcus epidermidis VCU127	Bacilli
342451	Staphylococcus saprophyticus subsp. saprophyticus ATCC 15305	Bacilli
1.07413e+06	Streptococcus mutans TCI-153	Bacilli
883103	Dolosigranulum pigrum ATCC 51524	Bacilli
205921	Streptococcus agalactiae A909	Bacilli
1.0288e+06	Staphylococcus aureus subsp. aureus VC40	Bacilli
1.1677e+06	Enterococcus faecium LCT-EF90	Bacilli
525310	Lactobacillus brevis subsp. gravesensis ATCC 27305	Bacilli
904749	Staphylococcus aureus subsp. aureus 21269	Bacilli
272622	Lactococcus lactis subsp. cremoris SK11	Bacilli
1.23583e+06	Streptococcus pyogenes A20	Bacilli
1.24503e+06	Bacillus anthracis str. Carbosap	Bacilli
1.07412e+06	Streptococcus mutans TCI-123	Bacilli
370553	Streptococcus pyogenes MGAS2096	Bacilli
527023	Bacillus thuringiensis serovar kurstaki str. T03a001	Bacilli
930942	Lactobacillus animalis KCTC 3501	Bacilli
1.15491e+06	Streptococcus agalactiae GB00264	Bacilli
908337	Eremococcus coleocola ACS-139-V-Col8	Bacilli
1.05319e+06	Bacillus cereus BAG5X1-1	Bacilli
536229	Bacillus pumilus ATCC 7061	Bacilli
904294	Streptococcus sp. oral taxon 056 str. F0418	Bacilli
760788	Streptococcus pneumoniae GA17484	Bacilli
420246	Geobacillus thermodenitrificans NG80-2	Bacilli
1638.4	Listeria ivanovii	Bacilli
931441	Staphylococcus aureus subsp. aureus CIG1835	Bacilli
1.23267e+06	Bacillus licheniformis CGMCC 3963	Bacilli
1.07419e+06	Streptococcus mutans TCI-30	Bacilli
282459	Staphylococcus aureus subsp. aureus MSSA476	Bacilli
760823	Streptococcus pneumoniae GA44378	Bacilli
1.15493e+06	Streptococcus agalactiae GB00663	Bacilli
760750	Streptococcus pneumoniae GA06083	Bacilli
1.10526e+06	Streptococcus agalactiae CCUG 29782	Bacilli
904344	Staphylococcus epidermidis VCU128	Bacilli
1.13479e+06	Enterococcus faecalis ERV25	Bacilli
526970	Bacillus cereus BGSC 6E1	Bacilli
931446	Staphylococcus aureus subsp. aureus CIG1213	Bacilli
563036	Streptococcus sp. C300	Bacilli
1.0532e+06	Bacillus cereus BtB2-4	Bacilli
1.06953e+06	Streptococcus infantarius subsp. infantarius CJ18	Bacilli
904771	Staphylococcus aureus subsp. aureus 21340	Bacilli
1.0714e+06	Lactobacillus buchneri CD034	Bacilli
565648	Enterococcus faecalis E1Sol	Bacilli
1.16139e+06	Staphylococcus aureus NN54	Bacilli
1.12328e+06	Sporolactobacillus vineae DSM 21990 = SL153	Bacilli
1.00495e+06	Streptococcus suis D12	Bacilli
742813	Enterococcus saccharolyticus 30_1	Bacilli
760864	Streptococcus pneumoniae 4027-06	Bacilli
749514	Enterococcus faecalis TX1341	Bacilli
1.05323e+06	Bacillus cereus VD045	Bacilli
321956	Lactobacillus delbrueckii subsp. bulgaricus ATCC BAA-365	Bacilli
1.05323e+06	Bacillus cereus VD078	Bacilli
760887	Streptococcus pneumoniae NorthCarolina6A-23	Bacilli
193567	Streptococcus pyogenes SSI-1	Bacilli
1.05319e+06	Bacillus cereus BAG6O-2	Bacilli
1.05317e+06	Bacillus cereus BAG1X1-2	Bacilli
406559	Streptococcus pneumoniae SP9-BS68	Bacilli
1.12622e+06	Bacillus licheniformis WX-02	Bacilli
1.05319e+06	Bacillus cereus BAG6O-1	Bacilli
1.15484e+06	Streptococcus agalactiae MRI Z1-206	Bacilli
203124	Oenococcus oeni PSU-1	Bacilli
186103	Streptococcus pyogenes MGAS8232	Bacilli
1.21591e+06	Lactobacillus casei W56	Bacilli
1.13163e+06	Streptococcus pneumoniae GA60132	Bacilli
760800	Streptococcus pneumoniae GA19690	Bacilli
176280	Staphylococcus epidermidis RP62A	Bacilli
1.10528e+06	Streptococcus agalactiae BSU248	Bacilli
1.11497e+06	Streptococcus parasanguinis FW213	Bacilli
548485	Lactobacillus reuteri MM4-1A	Bacilli
1.10527e+06	Streptococcus agalactiae CCUG 49100	Bacilli
1.12352e+06	Staphylococcus aureus subsp. aureus 11819-97	Bacilli
1.07411e+06	Streptococcus mutans TCI-85	Bacilli
525330	Lactobacillus johnsonii ATCC 33200	Bacilli
1.1548e+06	Streptococcus agalactiae FSL S3-268	Bacilli
760826	Streptococcus pneumoniae GA44500	Bacilli
904753	Staphylococcus aureus subsp. aureus 21282	Bacilli
1.15491e+06	Streptococcus agalactiae GB00241	Bacilli
928328	Lactobacillus iners UPII 60-B	Bacilli
388920	Streptococcus sanguinis SK36	Bacilli
393127	Listeria monocytogenes Finland 1988	Bacilli
1.07412e+06	Streptococcus mutans TCI-116	Bacilli
1.0057e+06	Streptococcus oralis SK255	Bacilli
1.22736e+06	Lactobacillus saerimneri 30a	Bacilli
575604	Lactobacillus gasseri SV-16A-US	Bacilli
1.15484e+06	Streptococcus agalactiae MRI Z1-205	Bacilli
267410	Listeria monocytogenes str. 1/2a F6854	Bacilli
158878	Staphylococcus aureus subsp. aureus Mu50	Bacilli
626369	Granulicatella elegans ATCC 700633	Bacilli
1.15491e+06	Streptococcus agalactiae GB00279	Bacilli
406562	Streptococcus pneumoniae SP19-BS75	Bacilli
281310	Bacillus thuringiensis serovar konkukian str. 97-27	Bacilli
760860	Streptococcus pneumoniae GA47439	Bacilli
1.09574e+06	Streptococcus oralis SK610	Bacilli
453365	Streptococcus pneumoniae CDC0288-04	Bacilli
1.0274e+06	Listeria monocytogenes str. Scott A	Bacilli
760832	Streptococcus pneumoniae GA47283	Bacilli
944559	Paenibacillus sp. HGF7	Bacilli
1.20678e+06	Oenococcus oeni AWRIB576	Bacilli
333990	Carnobacterium sp. AT7	Bacilli
904329	Staphylococcus epidermidis VCU107	Bacilli
888819	Streptococcus sanguinis SK678	Bacilli
1.07418e+06	Streptococcus mutans TCI-278	Bacilli
1.11622e+06	Staphylococcus aureus subsp. aureus VRS9	Bacilli
565640	Enterococcus faecalis T11	Bacilli
888807	Streptococcus sanguinis SK1	Bacilli
224308	Bacillus subtilis subsp. subtilis str. 168	Bacilli
1.10528e+06	Streptococcus agalactiae BSU454	Bacilli
749524	Enterococcus faecium TX0133B	Bacilli
888811	Streptococcus sanguinis SK150	Bacilli
326424	Bacillus amyloliquefaciens FZB42	Bacilli
565648	Enterococcus faecalis JH1	Bacilli
904760	Staphylococcus aureus subsp. aureus 21310	Bacilli
665958	Bacillus sp. BT1B_CT2	Bacilli
1.10524e+06	Streptococcus agalactiae str. Gottschalk 13227	Bacilli
904754	Staphylococcus aureus subsp. aureus 21283	Bacilli
1.06953e+06	Lactobacillus ruminis ATCC 27782	Bacilli
1.23163e+06	Lysinibacillus fusiformis ZB2	Bacilli
406556	Streptococcus pneumoniae SP3-BS71	Bacilli
665945	Lactobacillus sp. 7_1_47FAA	Bacilli
264199	Streptococcus thermophilus LMG 18311	Bacilli
527000	Bacillus pseudomycoides DSM 12442	Bacilli
1.15489e+06	Streptococcus agalactiae GB00013	Bacilli
768494	Bacillus anthracis str. H9401	Bacilli
723888	Bacillus atrophaeus 1013-1	Bacilli
553592	Staphylococcus aureus A9763	Bacilli
1.15487e+06	Streptococcus agalactiae MRI Z1-023	Bacilli
1.16372e+06	Bacillus cereus LCT-BC244	Bacilli
866775	Aerococcus urinae ACS-120-V-Col10a	Bacilli
1.15484e+06	Streptococcus agalactiae MRI Z1-200	Bacilli
904763	Staphylococcus aureus subsp. aureus 21318	Bacilli
1.05322e+06	Bacillus cereus ISP3191	Bacilli
1.21181e+06	Bacillus sp. AP8	Bacilli
760833	Streptococcus pneumoniae GA47360	Bacilli
405535	Bacillus cereus AH187	Bacilli
505321	Staphylococcus aureus subsp. aureus str. CF-Marseille	Bacilli
760791	Streptococcus pneumoniae GA17570	Bacilli
358681	Brevibacillus brevis NBRC 100599	Bacilli
491916	Anoxybacillus flavithermus WK1	Bacilli
1.20937e+06	Bacillus sp. WBUNB009	Bacilli
904776	Staphylococcus aureus subsp. aureus IS-24	Bacilli
491074	Enterococcus faecalis TX0104	Bacilli
760878	Streptococcus pneumoniae EU-NP02	Bacilli
423211	Streptococcus suis GZ1	Bacilli
585155	Staphylococcus aureus subsp. aureus H19	Bacilli
267411	Listeria monocytogenes str. 4b H7858	Bacilli
1.07417e+06	Streptococcus mutans TCI-249	Bacilli
760830	Streptococcus pneumoniae GA47210	Bacilli
997356	Streptococcus sanguinis ATCC 29667	Bacilli
1.05319e+06	Bacillus cereus BAG4X2-1	Bacilli
979210	Staphylococcus epidermidis NIHLM037	Bacilli
1.15489e+06	Streptococcus agalactiae GB00012	Bacilli
359786	Staphylococcus aureus subsp. aureus JH9	Bacilli
760880	Streptococcus pneumoniae EU-NP04	Bacilli
1.00571e+06	Streptococcus infantis SK1076	Bacilli
1.14703e+06	Staphylococcus aureus PM1	Bacilli
904791	Staphylococcus aureus subsp. aureus IS-K	Bacilli
760855	Streptococcus pneumoniae GA49542	Bacilli
760841	Streptococcus pneumoniae GA47562	Bacilli
1.0532e+06	Bacillus cereus CER057	Bacilli
548475	Staphylococcus aureus subsp. aureus TCH70	Bacilli
1.07414e+06	Streptococcus mutans TCI-173	Bacilli
1.03374e+06	Kurthia sp. Dielmo	Bacilli
904321	Staphylococcus epidermidis VCU045	Bacilli
914145	Streptococcus pneumoniae 2080913	Bacilli
553573	Staphylococcus aureus A8115	Bacilli
889933	Staphylococcus aureus subsp. aureus ECT-R 2	Bacilli
1.15513e+06	Staphylococcus epidermidis NIH051475	Bacilli
1.03481e+06	Staphylococcus lugdunensis N920143	Bacilli
883112	Facklamia ignava CCUG 37419	Bacilli
1.23034e+06	Listeria monocytogenes serotype 4b str. LL195	Bacilli
1.17853e+06	Streptococcus agalactiae GB00112	Bacilli
393124	Listeria monocytogenes FSL N3-165	Bacilli
171101	Streptococcus pneumoniae R6	Bacilli
1.10526e+06	Streptococcus agalactiae CCUG 37740	Bacilli
948561	Staphylococcus aureus O11	Bacilli
1.1549e+06	Streptococcus agalactiae GB00020	Bacilli
760743	Streptococcus pneumoniae GA02270	Bacilli
1.07413e+06	Streptococcus mutans TCI-149	Bacilli
1.24648e+06	Brevibacillus agri BAB-2500	Bacilli
1.05107e+06	Streptococcus equi subsp. zooepidemicus ATCC 35246	Bacilli
210007	Streptococcus mutans UA159	Bacilli
537974	Lactobacillus paracasei subsp. paracasei 8700:2	Bacilli
1.15481e+06	Streptococcus agalactiae FSL S3-003	Bacilli
979207	Staphylococcus epidermidis NIHLM049	Bacilli
1.03435e+06	Bacillus sp. JC63	Bacilli
158879	Staphylococcus aureus subsp. aureus N315	Bacilli
563174	Listeria monocytogenes L99	Bacilli
222523	Bacillus cereus ATCC 10987	Bacilli
557436	Lactobacillus reuteri DSM 20016	Bacilli
379360	Oenococcus oeni ATCC BAA-1163	Bacilli
1.10524e+06	Streptococcus agalactiae str. Gottschalk 999B	Bacilli
527027	Bacillus thuringiensis serovar pakistani str. T13001	Bacilli
760877	Streptococcus pneumoniae EU-NP01	Bacilli
269802	Bacillus cereus G9241	Bacilli
1.22952e+06	Lactococcus garvieae Tac2	Bacilli
405532	Bacillus cereus G9842	Bacilli
526973	Bacillus cereus m1293	Bacilli
1.00845e+06	Streptococcus mitis SK1080	Bacilli
861530	Staphylococcus sp. AL1	Bacilli
904772	Staphylococcus aureus subsp. aureus 21342	Bacilli
1.10526e+06	Streptococcus agalactiae CCUG 30636	Bacilli
749506	Enterococcus faecalis TX0411	Bacilli
1.15489e+06	Streptococcus agalactiae GB00002	Bacilli
565655	Enterococcus casseliflavus EC20	Bacilli
527030	Bacillus thuringiensis serovar huazhongensis BGSC 4BD1	Bacilli
1.11622e+06	Staphylococcus aureus subsp. aureus VRS4	Bacilli
1.15487e+06	Streptococcus agalactiae MRI Z1-211	Bacilli
299768	Streptococcus thermophilus CNRZ1066	Bacilli
1313.4	Streptococcus pneumoniae INV200	Bacilli
280355	Bacillus anthracis str. A1055	Bacilli
525374	Staphylococcus epidermidis BCM-HMP0060	Bacilli
565650	Enterococcus faecalis D6	Bacilli
451515	Staphylococcus aureus subsp. aureus USA300_FPR3757	Bacilli
481744	Geobacillus sp. Y412MC10	Bacilli
699185	Enterococcus faecalis S613	Bacilli
1.17853e+06	Enterococcus faecium LCT-EF128	Bacilli
526992	Bacillus cereus AH1271	Bacilli
1.05165e+06	Lactobacillus casei CRF28	Bacilli
272624	Lactococcus lactis subsp. lactis Il1403	Bacilli
545693	Bacillus megaterium QM B1551	Bacilli
979208	Staphylococcus epidermidis NIHLM040	Bacilli
888833	Streptococcus australis ATCC 700641	Bacilli
1639.17	Listeria monocytogenes serotype 7 str. SLCC2482	Bacilli
453365	Streptococcus pneumoniae CDC3059-06	Bacilli
1.05107e+06	Streptococcus thermophilus JIM 8232	Bacilli
321967	Lactobacillus casei ATCC 334	Bacilli
1.03618e+06	Lactobacillus plantarum subsp. plantarum NC8	Bacilli
904781	Staphylococcus aureus subsp. aureus IS-105	Bacilli
791162	Enterococcus faecium PC4.1	Bacilli
910313	Streptococcus pseudoporcinus SPIN 20026	Bacilli
191219	Bacillus anthracis str. A2012	Bacilli
760742	Streptococcus pneumoniae GA02254	Bacilli
585517	Lactobacillus reuteri MM2-3	Bacilli
911104	Weissella cibaria KACC 11862	Bacilli
684738	Lactococcus lactis subsp. lactis KF147	Bacilli
904328	Staphylococcus epidermidis VCU105	Bacilli
526979	Bacillus cereus 95/8201	Bacilli
904783	Staphylococcus aureus subsp. aureus IS-122	Bacilli
393124	Listeria monocytogenes FSL N1-017	Bacilli
888823	Streptococcus sanguinis SK1059	Bacilli
760775	Streptococcus pneumoniae GA13856	Bacilli
367830	Staphylococcus aureus subsp. aureus USA300	Bacilli
760843	Streptococcus pneumoniae GA47628	Bacilli
1.23528e+06	Staphylococcus aureus PPUKM-332-2009	Bacilli
543539	Staphylococcus aureus subsp. aureus CGS01	Bacilli
904747	Staphylococcus aureus subsp. aureus 21266	Bacilli
1.20129e+06	Enterococcus faecalis ATCC 29212	Bacilli
562743	Amphibacillus jilinensis Y1	Bacilli
1.19603e+06	Bacillus endophyticus 2102	Bacilli
760798	Streptococcus pneumoniae GA19101	Bacilli
1.15492e+06	Streptococcus agalactiae GB00535	Bacilli
1.11621e+06	Staphylococcus aureus subsp. aureus VRS1	Bacilli
435837	Staphylococcus hominis subsp. hominis C80	Bacilli
221109	Oceanobacillus iheyensis HTE831	Bacilli
585156	Staphylococcus aureus subsp. aureus M1015	Bacilli
637381	Bacillus cereus biovar anthracis str. CI	Bacilli
760777	Streptococcus pneumoniae GA14688	Bacilli
315730	Bacillus weihenstephanensis KBAB4	Bacilli
1.10432e+06	Lactococcus lactis subsp. cremoris A76	Bacilli
904724	Staphylococcus aureus subsp. aureus 21178	Bacilli
198466	Streptococcus pyogenes MGAS315	Bacilli
1.22053e+06	Bacillus subtilis QB928	Bacilli
386895	Streptococcus iniae 9117	Bacilli
879300	Lactobacillus iners LactinV 11V1-d	Bacilli
1.05318e+06	Bacillus cereus BAG3X2-1	Bacilli
869312	Streptococcus pneumoniae SPN033038	Bacilli
1.01084e+06	Streptococcus pyogenes MGAS1882	Bacilli
326423	Bacillus amyloliquefaciens FZB42	Bacilli
1.15483e+06	Streptococcus agalactiae BSU108	Bacilli
575603	Lactobacillus gasseri SJ-9E-US	Bacilli
574093	Streptococcus pneumoniae AP200	Bacilli
1.15513e+06	Staphylococcus epidermidis NIH06004	Bacilli
1.15795e+06	Streptococcus salivarius PS4	Bacilli
370551	Streptococcus pyogenes MGAS9429	Bacilli
585161	Staphylococcus aureus subsp. aureus WW2703/97	Bacilli
1.15477e+06	Streptococcus agalactiae FSL S3-654	Bacilli
760766	Streptococcus pneumoniae GA11856	Bacilli
1.05324e+06	Bacillus cereus VD166	Bacilli
904334	Staphylococcus capitis VCU116	Bacilli
1.07411e+06	Streptococcus mutans TCI-96	Bacilli
1.10525e+06	Streptococcus agalactiae CCUG 17336	Bacilli
592022	Bacillus megaterium DSM319	Bacilli
760747	Streptococcus pneumoniae GA13499	Bacilli
1.15495e+06	Streptococcus agalactiae GB00929	Bacilli
526988	Bacillus cereus Rock4-18	Bacilli
904340	Staphylococcus epidermidis VCU123	Bacilli
347495	Bacillus cereus F837/76	Bacilli
683837	Listeria seeligeri serovar 1/2b str. SLCC3954	Bacilli
260799	Bacillus anthracis str. Sterne	Bacilli
1.0424e+06	Lactobacillus delbrueckii subsp. bulgaricus CNCM I-1519	Bacilli
453366	Streptococcus pneumoniae MLV-016	Bacilli
1.05321e+06	Bacillus cereus HuB5-5	Bacilli
535205	Enterococcus faecium E1071	Bacilli
279808	Staphylococcus haemolyticus JCSC1435	Bacilli
1.20677e+06	Oenococcus oeni AWRIB568	Bacilli
[truncated: 6,180 more rows]

## Sheet: table-2
Phylogenetic Group	Number of Core Models
Gammaproteobacteria	2451
Bacilli	1847
Actinobacteria	758
Alphaproteobacteria	573
delta/epsilon subdivisions	443
Clostridia	389
Betaproteobacteria	385
Bacteroidetes	317
Spirochaetia	201
Mollicutes	149
Chlamydiae	106
Oscillatoriophycideae	92
Negativicutes	51
Fusobacteriia	35
Prochlorales	28
Deinococci	28
Thermotogae	26
Erysipelotrichia	24
Chlorobi	22
Planctomycetia	19
Nostocales	18
Thermoprotei	16
Aquificae	15
Verrucomicrobia	14
Halobacteria	14
Synergistia	14
Acidobacteria	13
Chloroflexi	12
Methanomicrobia	11
Dehalococcoidia	9
Stigonematales	8
Methanococci	7
Deferribacteres	6
Thermococci	5
Dictyoglomia	4
Nitrospira	4
Pleurocapsales	4
Thermoplasmata	4
Thermomicrobia	3
Methanobacteria	3
Fibrobacteres	2
Chrysiogenetes	2
Gloeobacteria	2
Elusimicrobia	2
Thermobaculum	2
Ignavibacteriae	2
Thermodesulfobacteria	2
environmental samples	2
Archaeoglobi	1
Candidatus Korarchaeum	1
Caldithrix	1
Gemmatimonadetes	1
Lentisphaerae	1
unclassified Synergistetes	1
candidate division WWE1	1
Methanopyri	1
Zetaproteobacteria	1
Caldisericia	1
ssRNA positive-strand viruses, no DNA stage	1
Anaerolineae	1
candidate division NC10	1
Ktedonobacteria	1
Nitrosopumilales	1
Nanoarchaeum	1

## Sheet: table-3
rxn id	directionality	enzyme name	equation	mapped functional roles
rxn00869	<	butyraldehyde:NAD+ oxidoreductase (CoA-acetylating)	(1) Butanal[c] + (1) CoA[c] + (1) NAD[c] <=> (1) Butyryl-CoA[c] + (1) H+[c] + (1) NADH[c]	Acetaldehyde dehydrogenase (EC 1.2.1.10)|Acetaldehyde dehydrogenase (acetylating) (EC 1.2.1.10)
rxn14414	>	cytochrome-c reductase (menaquinol: 2 protons)	(2) Cytochrome-C-ox[c] + (1) Menaquinol 8[c] <=> (2) Cytochrome-C-red[c] + (2) H+[e] + (1) Menaquinol 8[c]	Ubiquinol-cytochrome C reductase complex 6.4 kDa protein (EC 1.10.2.2)|Menaquinone-cytochrome c reductase, cytochrome B subunit|Menaquinone-cytochrome C oxidoreductase, cytochrome C subunit|Ubiquinol-cytochrome C reductase complex 7.2 kDa protein (EC 1.10.2.2)|Ubiquinol-cytochrome C reductase complex 6.3 kDa protein (EC 1.10.2.2)|Menaquinone-cytochrome C reductase iron-sulfur subunit|Ubiquinol-cy…
rxn14412	>	cytochrome-c reductase (ubiquinol: 2 protons)	(2) Cytochrome-C-ox[c] + (1) Ubiquinol-8[c] <=> (2) Cytochrome-C-red[c] + (2) H+[e] + (1) Ubiquinone-8[c]	Ubiquinol-cytochrome C reductase complex 6.4 kDa protein (EC 1.10.2.2)|Menaquinone-cytochrome c reductase, cytochrome B subunit|Menaquinone-cytochrome C oxidoreductase, cytochrome C subunit|Ubiquinol-cytochrome C reductase complex 7.2 kDa protein (EC 1.10.2.2)|Ubiquinol-cytochrome C reductase complex 6.3 kDa protein (EC 1.10.2.2)|Menaquinone-cytochrome C reductase iron-sulfur subunit|Ubiquinol-cy…
rxn14416	>	cytochrome-c oxidase (2 protons translocated)	(1) Cytochrome-C-red[c] + (4) H+[c] + (0.5) O2[c] <=> (1) Cytochrome-C-ox[c] + (4) H+[e] + (1) H2O[c]	Alternative cytochrome c oxidase polypeptide CoxM (EC 1.9.3.1)|Ubiquinol-cytochrome C reductase complex 6.3 kDa protein (EC 1.10.2.2)|Ubiquinol-cytochrome C reductase complex 8.5 kDa protein (EC 1.10.2.2)|Ubiquinol-cytochrome C reductase complex 14 kDa protein (EC 1.10.2.2)|Ubiquinol-cytochrome C reductase iron-sulfur subunit (EC 1.10.2.2)|Cytochrome c oxidase subunit CcoQ (EC 1.9.3.1)|Cytochrome…
rxn14418	>	cytochrome-bd reductase (ubiquinol: 2 protons)	(2) H+[c] + (1) Ubiquinol-8[c] + (1) cytochrome-bd-ox[c] <=> (2) H+[e] + (1) Ubiquinone-8[c] + (1) cytochrome-bd-red[c]	Cytochrome d ubiquinol oxidase subunit I (EC 1.10.3.-)|Cytochrome d ubiquinol oxidase subunit II (EC 1.10.3.-)|Ni,Fe-hydrogenase I cytochrome b subunit|Formate hydrogenlyase subunit 5|Formate hydrogenlyase subunit 6|Formate hydrogenlyase subunit 4|Formate hydrogenlyase subunit 7|Formate hydrogenlyase subunit 2|Formate hydrogenlyase subunit 3
rxn14419	>	cytochrome-bd oxidase (2 protons translocated)	(2) H+[c] + (0.5) O2[c] + (1) cytochrome-bd-red[c] <=> (2) H+[e] + (1) H2O[c] + (1) cytochrome-bd-ox[c]	Cytochrome d ubiquinol oxidase subunit I (EC 1.10.3.-)|Cytochrome d ubiquinol oxidase subunit II (EC 1.10.3.-)|Ni,Fe-hydrogenase I cytochrome b subunit|Formate hydrogenlyase subunit 5|Formate hydrogenlyase subunit 6|Formate hydrogenlyase subunit 4|Formate hydrogenlyase subunit 7|Formate hydrogenlyase subunit 2|Formate hydrogenlyase subunit 3
rxn14420	>	cytochrome-bd reductase (menaquinol: 2 protons)	(2) H+[c] + (1) Menaquinol 8[c] + (1) cytochrome-bd-ox[c] <=> (2) H+[e] + (1) Menaquinone 8[c] + (1) cytochrome-bd-red[c]	Cytochrome d ubiquinol oxidase subunit I (EC 1.10.3.-)|Cytochrome d ubiquinol oxidase subunit II (EC 1.10.3.-)|cytochrome bd-I oxidase subunit II|Ni,Fe-hydrogenase I cytochrome b subunit|Formate hydrogenlyase subunit 5|Putative cytochrome d ubiquinol oxidase subunit III (EC 1.10.3.-) (Cytochrome bd-I oxidase subunit III)|Cytochrome bd-type quinol oxidase, subunit 1|Formate hydrogenlyase subunit 6…
rxn14421	>	cytochrome-bo reductase (ubiquinol: 2 protons)	(2) H+[c] + (1) Ubiquinol-8[c] + (1) cytochrome-bo-ox[c] <=> (2) H+[e] + (1) Ubiquinone-8[c] + (1) cytochrome-bo-red[c]	Cytochrome O ubiquinol oxidase subunit III (EC 1.10.3.-)|Cytochrome O ubiquinol oxidase subunit IV (EC 1.10.3.-)|Cytochrome O ubiquinol oxidase subunit I (EC 1.10.3.-)|Cytochrome O ubiquinol oxidase subunit II (EC 1.10.3.-)
rxn14422	>	cytochrome-bd oxidase (2 protons translocated)	(2) H+[c] + (0.5) O2[c] + (1) cytochrome-bo-red[c] <=> (2) H+[e] + (1) H2O[c] + (1) cytochrome-bo-ox[c]	Cytochrome O ubiquinol oxidase subunit III (EC 1.10.3.-)|Cytochrome O ubiquinol oxidase subunit IV (EC 1.10.3.-)|Cytochrome O ubiquinol oxidase subunit I (EC 1.10.3.-)|Cytochrome O ubiquinol oxidase subunit II (EC 1.10.3.-)
rxn14423	>	cytochrome-aa reductase (menaquinol: 2 protons)	(2) H+[c] + (1) Menaquinol 8[c] + (1) cytochrome-aa-ox[c] <=> (2) H+[e] + (1) Menaquinone 8[c] + (1) cytochrome-aa-red[c]	AA3-600 quinol oxidase subunit II|AA3-600 quinol oxidase subunit IV|AA3-600 quinol oxidase subunit I|AA3-600 quinol oxidase subunit IIII
rxn14424	>	cytochrome-aa oxidase (2 protons translocated)	(2) H+[c] + (0.5) O2[c] + (1) cytochrome-aa-red[c] <=> (2) H+[e] + (1) H2O[c] + (1) cytochrome-aa-ox[c]	AA3-600 quinol oxidase subunit II|AA3-600 quinol oxidase subunit IV|AA3-600 quinol oxidase subunit I|AA3-600 quinol oxidase subunit IIII
rxn14425	>	cytochrome oxidase cbb3 (Ubiquinol-8: 2 protons)	(2) H+[c] + (1) Ubiquinol-8[c] + (1) cytochrome-cbb-ox[c] <=> (2) H+[e] + (1) Ubiquinone-8[c] + (1) cytochrome-cbb-red[c]	Type cbb3 cytochrome oxidase biogenesis protein CcoS, involved in heme b insertion|Type cbb3 cytochrome oxidase biogenesis protein CcoH|Type cbb3 cytochrome oxidase biogenesis protein CcoG, involved in Cu oxidation|Type cbb3 cytochrome oxidase biogenesis protein CcoI; Copper-translocating P-type ATPase (EC 3.6.3.4)
rxn14426	>	cytochrome oxidase cbb3 (Ubiquinol-8: 2 protons)	(2) H+[c] + (0.5) O2[c] + (1) cytochrome-cbb-red[c] <=> (2) H+[e] + (1) H2O[c] + (1) cytochrome-cbb-ox[c]	Type cbb3 cytochrome oxidase biogenesis protein CcoS, involved in heme b insertion|Type cbb3 cytochrome oxidase biogenesis protein CcoH|Type cbb3 cytochrome oxidase biogenesis protein CcoG, involved in Cu oxidation|Type cbb3 cytochrome oxidase biogenesis protein CcoI; Copper-translocating P-type ATPase (EC 3.6.3.4)
rxn14427	>	Nitrate reductase cytochrome-c type (2 protons translocated)	(1) Cytochrome-C-red[c] + (2) H+[c] + (1) Nitrate[c] <=> (1) Cytochrome-C-ox[c] + (2) H+[e] + (1) H2O[c] + (1) Nitrite[c]	Respiratory nitrate reductase alpha chain (EC 1.7.99.4)|Respiratory nitrate reductase subunit, conjectural (EC 1.7.99.4)|Cytochrome c-type protein NapC|Polyferredoxin NapH (periplasmic nitrate reductase)|Periplasmic nitrate reductase precursor (EC 1.7.99.4)|Nitrate reductase cytochrome c550-type subunit|Assimilatory nitrate reductase large subunit (EC:1.7.99.4)|Respiratory nitrate reductase gamma…
rxn14428	>	Nitrite reductase cytochrome-c type	(1) Cytochrome-C-red[c] + (1) H2O[c] + (1) NO[c] <=> (1) Cytochrome-C-ox[c] + (2) H+[c] + (1) Nitrite[c]	Cytochrome cd1 nitrite reductase (EC:1.7.2.1)|Copper-containing nitrite reductase (EC 1.7.2.1)
rxn00995	>	Acetoacetate carboxy-lyase	(1) Acetoacetate[c] + (1) H+[c] <=> (1) Acetone[c] + (1) CO2[c]	Acetoacetate decarboxylase (EC 4.1.1.4)
rxn01130	>	Propan-2-ol:NADP+ oxidoreductase	(1) Acetone[c] + (1) H+[c] + (1) NADPH[c] <=> (1) 2-Propanol[c] + (1) NADP[c]
rxn05553	>	ethanol transport out via proton antiport	(1) Ethanol[c] + (1) H+[e] <=> (1) Ethanol[e] + (1) H+[c]
rxn05488	<	acetate transport in/out via proton symport	(1) Acetate[e] + (1) H+[e] <=> (1) Acetate[c] + (1) H+[c]
rxn11322	>	transport of 2,3-butanediol [extraorganism-cytosol](passive)	(1) BDOH[c] <=> (1) BDOH[e]
rxn05145	>	Orthophosphate-ABC transport	(1) ATP[c] + (1) H2O[c] + (1) Phosphate[e] <=> (1) ADP[c] + (1) H+[c] + (2) Phosphate[c]	Phosphate transport ATP-binding protein PstB (TC 3.A.1.7.1)|Phosphate transport system permease protein PstC (TC 3.A.1.7.1)|Phosphate transport system permease protein PstA (TC 3.A.1.7.1)|Phosphate ABC transporter, periplasmic phosphate-binding protein PstS (TC 3.A.1.7.1)
rxn05488	<	acetate transport in/out via proton symport	(1) Acetate[e] + (1) H+[e] <=> (1) Acetate[c] + (1) H+[c]
rxn09679	>	glucose transport (uniport)	(1) D-Glucose[e] <=> (1) D-Glucose[c]
rxn11382	<	Butyrate_exchange	(1) Butyrate[e] <=> (1) Butyrate[c]
rxn10836	<	Propionate transport, diffusion	(1) Propionate[e] <=> (1) Propionate[c]
rxn05467	=	CO2 transport via diffusion	(1) CO2[e] <=> (1) CO2[c]
rxn05468	>	O2 transport via diffusion	(1) O2[e] <=> (1) O2[c]
rxn05319	=	H2Ot5	(1) H2O[e] <=> (1) H2O[c]
rxn08094	=	2-Oxogluterate dehydrogenase	(1) 2-Oxoglutarate[c] + (1) CoA[c] + (1) NAD[c] <=> (1) CO2[c] + (1) NADH[c] + (1) Succinyl-CoA[c]	Succinyl-CoA ligase [ADP-forming] alpha chain (EC 6.2.1.5)|Succinyl-CoA ligase [ADP-forming] beta chain (EC 6.2.1.5)
rxn00011	<	pyruvate:thiamin diphosphate acetaldehydetransferase	(1) 2-Hydroxyethyl-ThPP[c] + (1) CO2[c] <=> (1) H+[c] + (1) Pyruvate[c] + (1) TPP[c]	Acetolactate synthase small subunit (EC 2.2.1.6), predicted, Archaeal type|Pyruvate dehydrogenase E1 component (EC 1.2.4.1)|Acetolactate synthase small subunit (EC 2.2.1.6), predicted, Archaeal type 2|Acetolactate synthase, catabolic (EC 2.2.1.6)|Pyruvate dehydrogenase E1 component alpha subunit (EC 1.2.4.1)|Pyruvate decarboxylase (EC 4.1.1.1)|Acetolactate synthase small subunit (EC 2.2.1.6), pre…
rxn00077	=	ATP:NAD+ 2'-phosphotransferase	(1) ATP[c] + (1) NAD[c] <=> (1) ADP[c] + (1) NADP[c]	NAD kinase (EC 2.7.1.23)
rxn00083	=	NADPH:NAD+ oxidoreductase (B-specific)	(1) NAD[c] + (1) NADPH[c] <=> (1) NADH[c] + (1) NADP[c]	NAD(P) transhydrogenase subunit beta (EC 1.6.1.2)|Soluble pyridine nucleotide transhydrogenase (EC 1.6.1.1)|NAD(P) transhydrogenase alpha subunit (EC 1.6.1.2)
rxn00102	=	Carbonic acid hydro-lyase	(1) H+[c] + (1) H2CO3[c] <=> (1) CO2[c] + (1) H2O[c]	Carbonic anhydrase (EC 4.2.1.1)|Carbonic anhydrase 2 (EC 4.2.1.1)
rxn00122	>	ATP:FMN adenylyltransferase	(1) ATP[c] + (1) FMN[c] <=> (1) FAD[c] + (1) PPi[c]	FMN adenylyltransferase (EC 2.7.7.2)|Riboflavin kinase (EC 2.7.1.26)
rxn05313	>	PIt8	(3) Na+[e] + (1) Phosphate[e] <=> (3) Na+[c] + (1) Phosphate[c]	Sodium-dependent phosphate transporter
rxn00147	>	ATP:pyruvate,water phosphotransferase	(1) ATP[c] + (1) H2O[c] + (1) Pyruvate[c] <=> (1) AMP[c] + (1) H+[c] + (1) Phosphate[c] + (1) Phosphoenolpyruvate[c]	Phosphoenolpyruvate synthase (EC 2.7.9.2)
rxn00148	<	ATP:pyruvate O2-phosphotransferase	(1) ATP[c] + (1) Pyruvate[c] <=> (1) ADP[c] + (1) Phosphoenolpyruvate[c]	Pyruvate kinase (EC 2.7.1.40)
rxn00151	>	ATP:pyruvate,orthophosphate phosphotransferase	(1) ATP[c] + (1) H+[c] + (1) Phosphate[c] + (1) Pyruvate[c] <=> (1) AMP[c] + (1) PPi[c] + (1) Phosphoenolpyruvate[c]	Pyruvate,phosphate dikinase (EC 2.7.9.1)
rxn00157	<	Acetyl-CoA:formate C-acetyltransferase	(1) Acetyl-CoA[c] + (1) Formate[c] <=> (1) CoA[c] + (1) Pyruvate[c]	Pyruvate formate-lyase (EC 2.3.1.54)|Pyruvate formate-lyase activating enzyme (EC 1.97.1.4)
rxn00159	>	(S)-Malate:NADP+ oxidoreductase(oxaloacetate-decarboxylating)	(1) L-Malate[c] + (1) NAD[c] <=> (1) CO2[c] + (1) NADH[c] + (1) Pyruvate[c]	NAD-dependent malic enzyme (EC 1.1.1.38)|Malolactic enzyme (EC 1.-.-.-)
rxn00160	>	(R)-Malate:NAD+ oxidoreductase (decarboxylating)	(1) D-Malate[c] + (1) NAD[c] <=> (1) CO2[c] + (1) NADH[c] + (1) Pyruvate[c]	D-malic enzyme (EC 1.1.1.83)|Tartrate decarboxylase (EC 4.1.1.73)
rxn00161	>	(S)-Malate:NADP+ oxidoreductase(oxaloacetate-decarboxylating)	(1) L-Malate[c] + (1) NADP[c] <=> (1) CO2[c] + (1) NADPH[c] + (1) Pyruvate[c]	NADP-dependent malic enzyme (EC 1.1.1.40)
rxn00162	>	Oxaloacetate carboxy-lyase	(1) H+[c] + (1) Oxaloacetate[c] <=> (1) CO2[c] + (1) Pyruvate[c]	Oxaloacetate decarboxylase alpha chain (EC 4.1.1.3)|Oxaloacetate decarboxylase gamma chain (EC 4.1.1.3)|Oxaloacetate decarboxylase involved in citrate fermentation (EC 4.1.1.3)|Oxaloacetate decarboxylase beta chain (EC 4.1.1.3)|Oxaloacetate decarboxylase involved in citrate fermentation, predicted (EC 4.1.1.3)|Biotin carboxyl carrier protein of oxaloacetate decarboxylase|Oxaloacetate decarboxylas…
rxn00171	=	acetaldehyde:NAD+ oxidoreductase (CoA-acetylating)	(1) Acetaldehyde[c] + (1) CoA[c] + (1) NAD[c] <=> (1) Acetyl-CoA[c] + (1) H+[c] + (1) NADH[c]	Alcohol dehydrogenase (EC 1.1.1.1); Acetaldehyde dehydrogenase (EC 1.2.1.10)|Acetaldehyde dehydrogenase (EC 1.2.1.10)|Acetaldehyde dehydrogenase (acetylating) (EC 1.2.1.10)
rxn00172	<	Acetate:CoA ligase (ADP-forming)	(1) ATP[c] + (1) Acetate[c] + (1) CoA[c] <=> (1) ADP[c] + (1) Acetyl-CoA[c] + (1) Phosphate[c]	Acetyl-CoA synthetase (ADP-forming) beta chain (EC 6.2.1.13)|Acetyl-CoA synthetase (ADP-forming) alpha chain (EC 6.2.1.13)
rxn00173	>	Acetyl-CoA:orthophosphate acetyltransferase	(1) Acetyl-CoA[c] + (1) H+[c] + (1) Phosphate[c] <=> (1) Acetylphosphate[c] + (1) CoA[c]	Phosphate acetyltransferase (EC 2.3.1.8)
rxn00175	>	Acetate:CoA ligase (AMP-forming)	(1) ATP[c] + (1) Acetate[c] + (1) CoA[c] + (1) H+[c] <=> (1) AMP[c] + (1) Acetyl-CoA[c] + (1) PPi[c]	Acetyl-coenzyme A synthetase (EC 6.2.1.1)
rxn00178	>	Acetyl-CoA:acetyl-CoA C-acetyltransferase	(2) Acetyl-CoA[c] <=> (1) Acetoacetyl-CoA[c] + (1) CoA[c]	3-ketoacyl-CoA thiolase (EC 2.3.1.16)|3-ketoacyl-CoA thiolase [isoleucine degradation] (EC 2.3.1.16)|Acetyl-CoA acetyltransferase (EC 2.3.1.9)
rxn00199	>	Oxalosuccinate:NADP+ oxidoreductase (decarboxylating)	(1) H+[c] + (1) Oxalosuccinate[c] <=> (1) 2-Oxoglutarate[c] + (1) CO2[c]	Isocitrate dehydrogenase [NADP] (EC 1.1.1.42)
rxn00216	=	ATP:D-glucose 6-phosphotransferase	(1) ATP[c] + (1) D-Glucose[c] <=> (1) ADP[c] + (1) D-glucose-6-phosphate[c]	Hexokinase (EC 2.7.1.1)|Glucokinase (EC 2.7.1.2)
rxn00224	=	Protoporphyrin ferro-lyase	(1) Fe2+[c] + (1) Protoporphyrin[c] <=> (2) H+[c] + (1) Heme[c]	Ferrochelatase, protoheme ferro-lyase (EC 4.99.1.1)
rxn00225	<	ATP:acetate phosphotransferase	(1) ATP[c] + (1) Acetate[c] + (1) H+[c] <=> (1) ADP[c] + (1) Acetylphosphate[c]	Acetate kinase (EC 2.7.2.1)
rxn00247	>	ATP:oxaloacetate carboxy-lyase (transphosphorylating)	(1) ATP[c] + (1) H+[c] + (1) Oxaloacetate[c] <=> (1) ADP[c] + (1) CO2[c] + (1) Phosphoenolpyruvate[c]	Phosphoenolpyruvate carboxykinase [ATP] (EC 4.1.1.49)
rxn00248	=	(S)-malate:NAD+ oxidoreductase	(1) L-Malate[c] + (1) NAD[c] <=> (1) H+[c] + (1) NADH[c] + (1) Oxaloacetate[c]	Malate dehydrogenase (EC 1.1.1.37)|Malate dehydrogenase (EC 1.1.1.37), mitochondrial precursor|Malate dehydrogenase (EC 1.1.1.37), chloroplast precursor|Putative malate dehydrogenase (EC 1.1.1.37), similar to archaeal MJ1425|Malate dehydrogenase (EC 1.1.1.37), peroxisomal
rxn00250	=	Pyruvate:carbon-dioxide ligase (ADP-forming)	(1) ATP[c] + (1) H2CO3[c] + (1) Pyruvate[c] <=> (1) ADP[c] + (1) H+[c] + (1) Oxaloacetate[c] + (1) Phosphate[c]	Pyruvate carboxyl transferase subunit A (EC 6.4.1.1)|Pyruvate carboxyl transferase (EC 6.4.1.1)|Pyruvate carboxyl transferase subunit B (EC 6.4.1.1)|Pyruvate carboxylase (EC 6.4.1.1)
rxn00251	=	Orthophosphate:oxaloacetate carboxyl-lyase (phosphorylating)	(2) H+[c] + (1) Oxaloacetate[c] + (1) Phosphate[c] <=> (1) CO2[c] + (1) H2O[c] + (1) Phosphoenolpyruvate[c]	Phosphoenolpyruvate carboxylase, archaeal (EC 4.1.1.31)|Phosphoenolpyruvate carboxylase (EC 4.1.1.31)
rxn00256	<	Citrate oxaloacetate-lyase ((pro-3S)-CH2COO- -> acetyl-CoA)	(1) Citrate[c] + (1) CoA[c] + (1) H+[c] <=> (1) Acetyl-CoA[c] + (1) H2O[c] + (1) Oxaloacetate[c]	Citrate synthase (si) (EC 2.3.3.1)|Citrate synthase, mitochondrial precursor (EC 2.3.3.1)
rxn00265	>	Citrate oxaloacetate-lyase ((pro-3S)-CH2COO- -->acetate)	(1) Citrate[c] <=> (1) Acetate[c] + (1) Oxaloacetate[c]	Citrate lyase gamma chain, acyl carrier protein (EC 4.1.3.6)|Citrate lyase beta chain (EC 4.1.3.6)|Citrate lyase alpha chain (EC 4.1.3.6)
rxn00285	=	Succinate:CoA ligase (ADP-forming)	(1) ATP[c] + (1) CoA[c] + (1) Succinate[c] <=> (1) ADP[c] + (1) Phosphate[c] + (1) Succinyl-CoA[c]	Succinyl-CoA ligase [ADP-forming] alpha chain (EC 6.2.1.5)|Succinyl-CoA ligase [ADP-forming] beta chain (EC 6.2.1.5)
rxn00288	>	Succinate:(acceptor) oxidoreductase	(1) FAD[c] + (1) Succinate[c] <=> (1) FADH2[c] + (1) Fumarate[c]	Succinate dehydrogenase hydrophobic membrane anchor protein|Succinate dehydrogenase cytochrome b558 subunit|Succinate dehydrogenase cytochrome b-556 subunit|Fumarate reductase cytochrome b subunit|Succinate dehydrogenase flavoprotein subunit (EC 1.3.99.1)|Fumarate reductase flavoprotein subunit (EC 1.3.99.1)|Fumarate reductase subunit C|Succinate dehydrogenase iron-sulfur protein (EC 1.3.99.1)|Fu…
rxn00305	>	GTP:oxaloacetate carboxy-lyase (transphosphorylating)	(1) GTP[c] + (1) H+[c] + (1) Oxaloacetate[c] <=> (1) CO2[c] + (1) GDP[c] + (1) Phosphoenolpyruvate[c]	Phosphoenolpyruvate carboxykinase [GTP] (EC 4.1.1.32)
rxn00324	<	Glycolate:NADP+ oxidoreductase	(1) Glycolate[c] + (1) NADP[c] <=> (1) Glyoxalate[c] + (1) H+[c] + (1) NADPH[c]	Glyoxylate reductase (EC 1.1.1.26)|Hydroxypyruvate reductase (EC 1.1.1.81)
rxn00330	<	L-Malate glyoxylate-lyase (CoA-acetylating)	(1) CoA[c] + (1) H+[c] + (1) L-Malate[c] <=> (1) Acetyl-CoA[c] + (1) Glyoxalate[c] + (1) H2O[c]	Malate synthase G (EC 2.3.3.9)|Malate synthase (EC 2.3.3.9)
rxn00336	>	Isocitrate glyoxylate-lyase	(1) Isocitrate[c] <=> (1) Glyoxalate[c] + (1) Succinate[c]	Isocitrate lyase (EC 4.1.3.1)
rxn00371	>	Formate:NAD+ oxidoreductase	(1) Formate[c] + (1) NAD[c] <=> (1) CO2[c] + (1) NADH[c]	Formate dehydrogenase chain D (EC 1.2.1.2)|Formate dehydrogenase H (EC 1.2.1.2)|Formate dehydrogenase N beta subunit (EC 1.2.1.2)|Formate dehydrogenase related protein|Formate dehydrogenase O alpha subunit (EC 1.2.1.2)|Formate dehydrogenase O beta subunit (EC 1.2.1.2)|Formate dehydrogenase O gamma subunit (EC 1.2.1.2)|Formate dehydrogenase N gamma subunit (EC 1.2.1.2)|NAD-dependent formate dehydr…
rxn00392	=	ATP:riboflavin 5'-phosphotransferase	(1) ATP[c] + (1) Riboflavin[c] <=> (1) ADP[c] + (1) FMN[c]	FMN adenylyltransferase (EC 2.7.7.2)|Riboflavin kinase (EC 2.7.1.26)
rxn00441	>	2-Oxoglutarate:Thiamin diphosphate 2-oxidoreductase(decarboxylating	(1) 2-Oxoglutarate[c] + (1) H+[c] + (1) TPP[c] <=> (1) 3-Carboxy-1-hydroxypropyl-ThPP[c] + (1) CO2[c]	2-oxoglutarate dehydrogenase E1 component (EC 1.2.4.2)
rxn00459	=	2-Phospho-D-glycerate hydro-lyase	(1) 2-Phospho-D-glycerate[c] <=> (1) H2O[c] + (1) Phosphoenolpyruvate[c]	Enolase (EC 4.2.1.11)
rxn00499	=	(S)-Lactate:NAD+ oxidoreductase	(1) L-Lactate[c] + (1) NAD[c] <=> (1) H+[c] + (1) NADH[c] + (1) Pyruvate[c]	L-lactate dehydrogenase (EC 1.1.1.27)
rxn00500	=	(R)-Lactate:NAD+ oxidoreductase	(1) D-Lactate[c] + (1) NAD[c] <=> (1) H+[c] + (1) NADH[c] + (1) Pyruvate[c]	D-lactate dehydrogenase (EC 1.1.1.28)
rxn00505	>	Isocitrate:NAD+ oxidoreductase (decarboxylating)	(1) Isocitrate[c] + (1) NAD[c] <=> (1) 2-Oxoglutarate[c] + (1) CO2[c] + (1) NADH[c]	Isocitrate dehydrogenase 3 subunit beta, mitochondrial precursor (EC 1.1.1.41)|Isocitrate dehydrogenase [NAD] (EC 1.1.1.41)|Isocitrate dehydrogenase [NAD] subunit II, mitochondrial precursor (EC 1.1.1.41)|Isocitrate dehydrogenase [NAD] subunit I, mitochondrial precursor (EC 1.1.1.41)|NAD-dependent isocitrate dehydrogenase precursor (EC 1.1.1.41)|Isocitrate dehydrogenase 3 subunit alpha, mitochond…
rxn00506	>	Acetaldehyde:NAD+ oxidoreductase	(1) Acetaldehyde[c] + (1) H2O[c] + (1) NAD[c] <=> (1) Acetate[c] + (2) H+[c] + (1) NADH[c]	Aldehyde dehydrogenase (EC 1.2.1.3)
rxn00512	<	Glycolate:NAD+ oxidoreductase	(1) Glycolate[c] + (1) NAD[c] <=> (1) Glyoxalate[c] + (1) H+[c] + (1) NADH[c]	Glyoxylate reductase (EC 1.1.1.26)|Hydroxypyruvate reductase (EC 1.1.1.81)
rxn00543	=	Ethanol:NAD+ oxidoreductase	(1) Ethanol[c] + (1) NAD[c] <=> (1) Acetaldehyde[c] + (1) H+[c] + (1) NADH[c]	Alcohol dehydrogenase (EC 1.1.1.1)
rxn00544	<	rxn00544	(1) Acetaldehyde[c] + (1) TPP[c] <=> (1) 2-Hydroxyethyl-ThPP[c]	Pyruvate decarboxylase (EC 4.1.1.1)
rxn00545	>	ATP:D-fructose-6-phosphate 1-phosphotransferase	(1) ATP[c] + (1) D-fructose-6-phosphate[c] <=> (1) ADP[c] + (1) D-fructose-1,6-bisphosphate[c]	6-phosphofructokinase (EC 2.7.1.11)|6-phosphofructokinase (EC 2.7.1.11), PF08013 family|6-phosphofructokinase class II (EC 2.7.1.11)
rxn00548	=	D-Fructose-6-phosphate D-erythrose-4-phosphate-lyase	(1) D-fructose-6-phosphate[c] + (1) H+[c] + (1) Phosphate[c] <=> (1) Acetylphosphate[c] + (1) D-Erythrose4-phosphate[c] + (1) H2O[c]	Fructose-6-phosphate phosphoketolase (EC 4.1.2.22)
rxn00549	>	D-Fructose-1,6-bisphosphate 1-phosphohydrolase	(1) D-fructose-1,6-bisphosphate[c] + (1) H2O[c] <=> (1) D-fructose-6-phosphate[c] + (1) H+[c] + (1) Phosphate[c]	Fructose-1,6-bisphosphatase, Bacillus type (EC 3.1.3.11)|Fructose-1,6-bisphosphatase, GlpX type (EC 3.1.3.11)|Fructose-1,6-bisphosphatase, type I (EC 3.1.3.11)|Fructose-1,6-bisphosphatase, type V, archaeal (EC 3.1.3.11)
rxn00558	=	D-Glucose-6-phosphate ketol-isomerase	(1) D-glucose-6-phosphate[c] <=> (1) D-fructose-6-phosphate[c]	Glucose-6-phosphate isomerase, archaeal II (EC 5.3.1.9)|Glucose-6-phosphate isomerase (EC 5.3.1.9)
rxn00568	<	ammonium-hydroxide:NADP+ oxidoreductase	(2) H2O[c] + (3) NAD[c] + (1) NH3[c] <=> (5) H+[c] + (3) NADH[c] + (1) Nitrite[c]	Nitrite reductase probable electron transfer 4Fe-S subunit (EC 1.7.1.4)|Assimilatory nitrate reductase large subunit (EC:1.7.99.4)|Nitrite reductase probable [NAD(P)H] subunit (EC 1.7.1.4)|Nitrite reductase [NAD(P)H] large subunit (EC 1.7.1.4)|Nitrite reductase [NAD(P)H] small subunit (EC 1.7.1.4)
rxn00569	<	ammonium-hydroxide:NAD(P)+ oxidoreductase	(2) H2O[c] + (3) NADP[c] + (1) NH3[c] <=> (5) H+[c] + (3) NADPH[c] + (1) Nitrite[c]	Nitrite reductase probable electron transfer 4Fe-S subunit (EC 1.7.1.4)|Nitrite reductase probable [NAD(P)H] subunit (EC 1.7.1.4)|Nitrite reductase [NAD(P)H] large subunit (EC 1.7.1.4)|Nitrite reductase [NAD(P)H] small subunit (EC 1.7.1.4)
rxn00602	<	(R)-2-Methyl-3-oxopropanoyl-CoA CoA-carbonylmutase	(1) L-methylmalonyl-CoA[c] <=> (1) Succinyl-CoA[c]	Methylmalonyl-CoA mutase (EC 5.4.99.2)
rxn00604	>	D-Glucose-6-phosphate:NADP+ 1-oxoreductase	(1) D-glucose-6-phosphate[c] + (1) NADP[c] <=> (1) 6-phospho-D-glucono-1-5-lactone[c] + (1) H+[c] + (1) NADPH[c]	Glucose-6-phosphate 1-dehydrogenase (EC 1.1.1.49)
rxn00615	>	ATP:glycerol 3-phosphotransferase	(1) ATP[c] + (1) Glycerol[c] <=> (1) ADP[c] + (1) Glycerol-3-phosphate[c]	Glycerol kinase (EC 2.7.1.30)
rxn00616	=	sn-Glycerol-3-phosphate:(acceptor) 2-oxidoreductase	(1) FAD[c] + (1) Glycerol-3-phosphate[c] <=> (1) FADH2[c] + (1) Glycerone-phosphate[c]	Anaerobic glycerol-3-phosphate dehydrogenase subunit C (EC 1.1.99.5)|Glycerol-3-phosphate dehydrogenase (EC 1.1.99.5)|Anaerobic glycerol-3-phosphate dehydrogenase subunit B (EC 1.1.99.5)|Aerobic glycerol-3-phosphate dehydrogenase (EC 1.1.99.5)|Anaerobic glycerol-3-phosphate dehydrogenase subunit A (EC 1.1.99.5)
rxn00623	=	hydrogen-sulfide:NADP+ oxidoreductase	(3) H2O[c] + (1) H2S[c] + (3) NADP[c] <=> (4) H+[c] + (3) NADPH[c] + (1) Sulfite[c]	Sulfite reductase [NADPH] hemoprotein beta-component (EC 1.8.1.2)|NADPH-sulfite reductase flavoprotein cysJ (EC 1.8.1.2)|Sulfite reductase [NADPH] flavoprotein alpha-component (EC 1.8.1.2)|NADPH-sulfite reductase hemoprotein cysI (EC 1.8.1.2)
rxn00670	=	acetyl-CoA:phosphate acetyltransferase	(1) H+[c] + (1) Phosphate[c] + (1) Propionyl-CoA[c] <=> (1) CoA[c] + (1) Propionyl phosphate[c]	Phosphate acetyltransferase (EC 2.3.1.8)
rxn00747	=	D-Glyceraldehyde-3-phosphate ketol-isomerase	(1) Glyceraldehyde3-phosphate[c] <=> (1) Glycerone-phosphate[c]	Glyceraldehyde-3-phosphate ketol-isomerase (EC 5.3.1.1)|Triosephosphate isomerase (EC 5.3.1.1)
rxn00762	=	Glycerol:NAD+ oxidoreductase	(1) Glycerol[c] + (1) NAD[c] <=> (1) Glycerone[c] + (1) H+[c] + (1) NADH[c]	Glycerol dehydrogenase (EC 1.1.1.6)
rxn00763	=	Glycerol:NAD+ oxidoreductase	(1) Glycerol[c] + (1) NAD[c] <=> (1) D-Glyceraldehyde[c] + (1) H+[c] + (1) NADH[c]	Alcohol dehydrogenase (EC 1.1.1.1)
rxn00770	=	ATP:D-ribose-5-phosphate pyrophosphotransferase	(1) ATP[c] + (1) ribose-5-phosphate[c] <=> (1) AMP[c] + (1) PRPP[c]	Ribose-phosphate pyrophosphokinase (EC 2.7.6.1)
rxn00777	=	D-Ribose-5-phosphate ketol-isomerase	(1) ribose-5-phosphate[c] <=> (1) D-Ribulose5-phosphate[c]	Ribose 5-phosphate isomerase A (EC 5.3.1.6)|Ribose 5-phosphate isomerase B (EC 5.3.1.6)
rxn00779	>	D-glyceraldehyde 3-phosphate:NADP+ oxidoreductase	(1) Glyceraldehyde3-phosphate[c] + (1) H2O[c] + (1) NADP[c] <=> (1) 3-Phosphoglycerate[c] + (2) H+[c] + (1) NADPH[c]	Non-phosphorylating glyceraldehyde-3-phosphate dehydrogenase (NADP) (EC 1.2.1.9)
rxn00781	=	D-Glyceraldehyde-3-phosphate:NAD+ oxidoreductase(phosphorylating)	(1) Glyceraldehyde3-phosphate[c] + (1) NAD[c] + (1) Phosphate[c] <=> (1) 1,3-Bisphospho-D-glycerate[c] + (1) NADH[c]	NAD(P)-dependent glyceraldehyde 3-phosphate dehydrogenase archaeal (EC 1.2.1.59)|NAD(P)-dependent glyceraldehyde 3-phosphate dehydrogenase (EC 1.2.1.59)|NAD-dependent glyceraldehyde-3-phosphate dehydrogenase (EC 1.2.1.12)
rxn00782	<	D-Glyceraldehyde-3-phosphate:NADP+ oxidoreductase(phosphorylating)	(1) Glyceraldehyde3-phosphate[c] + (1) NADP[c] + (1) Phosphate[c] <=> (1) 1,3-Bisphospho-D-glycerate[c] + (1) NADPH[c]	NADPH-dependent glyceraldehyde-3-phosphate dehydrogenase (EC 1.2.1.13)|NAD(P)-dependent glyceraldehyde 3-phosphate dehydrogenase archaeal (EC 1.2.1.59)|NAD(P)-dependent glyceraldehyde 3-phosphate dehydrogenase (EC 1.2.1.59)
rxn00785	=	D-Fructose 6-phosphate:D-glyceraldehyde-3-phosphate glycolaldehyde	(1) D-fructose-6-phosphate[c] + (1) Glyceraldehyde3-phosphate[c] <=> (1) D-Erythrose4-phosphate[c] + (1) D-Xylulose5-phosphate[c]	Transketolase (EC 2.2.1.1)|Transketolase, N-terminal section (EC 2.2.1.1)|Transketolase, C-terminal section (EC 2.2.1.1)
rxn00786	=	D-Fructose-1,6-bisphosphate D-glyceraldehyde-3-phosphate-lyase	(1) D-fructose-1,6-bisphosphate[c] <=> (1) Glyceraldehyde3-phosphate[c] + (1) Glycerone-phosphate[c]	Fructose-bisphosphate aldolase class I (EC 4.1.2.13)|Fructose-bisphosphate aldolase class II (EC 4.1.2.13)|Fructose-bisphosphate aldolase, archaeal class I (EC 4.1.2.13)
rxn00799	=	(S)-Malate hydro-lyase	(1) L-Malate[c] <=> (1) Fumarate[c] + (1) H2O[c]	Fumarate hydratase class I, anaerobic (EC 4.2.1.2)|Fumarate hydratase class I, aerobic (EC 4.2.1.2)|Fumarate hydratase class II (EC 4.2.1.2)|Fumarate hydratase class I (EC 4.2.1.2)|potential Fumarate hydratase class II (EC 4.2.1.2)
rxn00868	<	Butanoyl-CoA:(acceptor) 2,3-oxidoreductase	(1) Butyryl-CoA[c] + (1) NAD[c] <=> (1) Crotonyl-CoA[c] + (1) H+[c] + (1) NADH[c]	Acyl-CoA dehydrogenase, short-chain specific (EC 1.3.99.2)|Butyryl-CoA dehydrogenase (EC 1.3.99.2)
rxn00871	>	Butanoyl-CoA:orthophosphate butanoyltransferase	(1) Butyryl-CoA[c] + (1) H+[c] + (1) Phosphate[c] <=> (1) Butanoylphosphate[c] + (1) CoA[c]	phosphotransbutyrylase (EC 2.3.1.19)
rxn00874	=	Acetyl-CoA:acetyl-CoA C-acetyltransferase	(1) Acetyl-CoA[c] + (1) Butyryl-CoA[c] <=> (1) 3-Oxohexanoyl-CoA[c] + (1) CoA[c]	3-ketoacyl-CoA thiolase (EC 2.3.1.16)|3-ketoacyl-CoA thiolase [isoleucine degradation] (EC 2.3.1.16)|Acetyl-CoA acetyltransferase (EC 2.3.1.9)
rxn00875	>	Butanoyl-CoA:acetate CoA-transferase	(1) Acetate[c] + (1) Butyryl-CoA[c] <=> (1) Acetyl-CoA[c] + (1) Butyrate[c]	Acetyl-CoA:acetoacetyl-CoA transferase, beta subunit (EC 2.8.3.8)|Acetyl-CoA:acetoacetyl-CoA transferase, alpha subunit (EC 2.8.3.8)
rxn00935	=	(S)-Malate:(acceptor) oxidoreductase	(1) FAD[c] + (1) L-Malate[c] <=> (1) FADH2[c] + (1) Oxaloacetate[c]	Malate:quinone oxidoreductase (EC 1.1.5.4)
rxn00973	>	citrate hydro-lyase	(1) Citrate[c] <=> (1) Isocitrate[c]	Predicted Aconitate hydratase (EC 4.2.1.3)|Aconitate hydratase large subunit (EC 4.2.1.3)|Aconitate hydratase 2 (EC 4.2.1.3)|2-methylisocitrate dehydratase (EC 4.2.1.99)|Aconitate hydratase small subunit (EC 4.2.1.3)|Aconitate hydratase (EC 4.2.1.3)
rxn00974	=	citrate hydro-lyase	(1) Citrate[c] <=> (1) H2O[c] + (1) cis-Aconitate[c]	Predicted Aconitate hydratase (EC 4.2.1.3)|Aconitate hydratase large subunit (EC 4.2.1.3)|Aconitate hydratase 2 (EC 4.2.1.3)|2-methylisocitrate dehydratase (EC 4.2.1.99)|Aconitate hydratase small subunit (EC 4.2.1.3)|Aconitate hydratase 1 (EC 4.2.1.3)|Aconitate hydratase (EC 4.2.1.3)
rxn00985	=	ATP:acetate phosphotransferase	(1) ATP[c] + (1) H+[c] + (1) Propionate[c] <=> (1) ADP[c] + (1) Propionyl phosphate[c]	Propionate kinase, propanediol utilization (EC 2.7.2.1)|Acetate kinase (EC 2.7.2.1)|Propionate kinase (EC 2.7.2.15)
rxn00990	>	Acetoacetyl-CoA:acetate CoA-transferase	(1) Acetate[c] + (1) Acetoacetyl-CoA[c] <=> (1) Acetoacetate[c] + (1) Acetyl-CoA[c]	Acetyl-CoA:acetoacetyl-CoA transferase, beta subunit (EC 2.8.3.8)|Acetyl-CoA:acetoacetyl-CoA transferase, alpha subunit (EC 2.8.3.8)
rxn00994	<	Butanoyl-CoA:acetoacetate CoA-transferase	(1) Acetoacetate[c] + (1) Butyryl-CoA[c] <=> (1) Acetoacetyl-CoA[c] + (1) Butyrate[c]	Butyrate--acetoacetate CoA-transferase subunit B (EC 2.8.3.9)|Butyrate-acetoacetate CoA-transferase subunit B (EC 2.8.3.9)|Butyrate--acetoacetate CoA-transferase subunit A (EC 2.8.3.9)|Butyrate-acetoacetate CoA-transferase subunit A (EC 2.8.3.9)
rxn01100	=	ATP:3-phospho-D-glycerate 1-phosphotransferase	(1) 3-Phosphoglycerate[c] + (1) ATP[c] + (1) H+[c] <=> (1) 1,3-Bisphospho-D-glycerate[c] + (1) ADP[c]	Phosphoglycerate kinase (EC 2.7.2.3)
rxn01106	=	2-Phospho-D-glycerate 2,3-phosphomutase	(1) 2-Phospho-D-glycerate[c] <=> (1) 3-Phosphoglycerate[c]	2,3-bisphosphoglycerate-independent phosphoglycerate mutase, archaeal type (EC 5.4.2.1)|Phosphoglycerate mutase (EC 5.4.2.1)|2,3-bisphosphoglycerate-independent phosphoglycerate mutase (EC 5.4.2.1)|Phosphoglyceromutase
rxn01115	>	6-Phospho-D-gluconate:NADP+ 2-oxidoreductase (decarboxylating)	(1) 6-Phospho-D-gluconate[c] + (1) NADP[c] <=> (1) CO2[c] + (1) D-Ribulose5-phosphate[c] + (1) NADPH[c]	6-phosphogluconate dehydrogenase, decarboxylating (EC 1.1.1.44)
rxn01116	=	D-Ribulose-5-phosphate 3-epimerase	(1) D-Ribulose5-phosphate[c] <=> (1) D-Xylulose5-phosphate[c]	Ribulose-phosphate 3-epimerase (EC 5.1.3.1)
rxn01121	>	D-gluconate hydro-lyase	(1) GLCN[c] <=> (1) 2-keto-3-deoxygluconate[c] + (1) H2O[c]	Gluconate dehydratase (EC 4.2.1.39)
rxn01123	>	ATP:2-dehydro-3-deoxy-D-gluconate 6-phosphotransferase	(1) 2-keto-3-deoxygluconate[c] + (1) ATP[c] <=> (1) 2-Keto-3-deoxy-6-phosphogluconate[c] + (1) ADP[c]	2-dehydro-3-deoxygluconate kinase (EC 2.7.1.45)
rxn01169	=	ATP:D-glucose 6-phosphotransferase	(1) ATP[c] + (1) beta-D-Glucose[c] <=> (1) ADP[c] + (1) beta-D-Glucose 6-phosphate[c]	Hexokinase (EC 2.7.1.1)|Glucokinase (EC 2.7.1.2)
rxn01187	>	D-Xylulose 5-phosphate D-glyceraldehyde-3-phosphate-lyase	(1) D-Xylulose5-phosphate[c] + (1) H+[c] + (1) Phosphate[c] <=> (1) Acetylphosphate[c] + (1) Glyceraldehyde3-phosphate[c] + (1) H2O[c]	Xylulose-5-phosphate phosphoketolase (EC 4.1.2.9)
rxn01200	=	Sedoheptulose-7-phosphate:D-glyceraldehyde-3-phosphate	(1) Glyceraldehyde3-phosphate[c] + (1) Sedoheptulose7-phosphate[c] <=> (1) D-Xylulose5-phosphate[c] + (1) ribose-5-phosphate[c]	Transketolase (EC 2.2.1.1)|Transketolase, N-terminal section (EC 2.2.1.1)|Transketolase, C-terminal section (EC 2.2.1.1)
rxn01236	<	ATP:butyrate 1-phosphotransferase	(1) ATP[c] + (1) Butyrate[c] + (1) H+[c] <=> (1) ADP[c] + (1) Butanoylphosphate[c]	Butyrate kinase (EC 2.7.2.7)
rxn01241	=	Dihydrolipoamide:NAD+ oxidoreductase	(1) Dihydrolipoamide[c] + (1) NAD[c] <=> (1) H+[c] + (1) Lipoamide[c] + (1) NADH[c]	Dihydrolipoamide dehydrogenase of acetoin dehydrogenase (EC 1.8.1.4)|Dihydrolipoamide dehydrogenase of 2-oxoglutarate dehydrogenase (EC 1.8.1.4)|Dihydrolipoamide dehydrogenase of branched-chain alpha-keto acid dehydrogenase (EC 1.8.1.4)|Dihydrolipoamide dehydrogenase of pyruvate dehydrogenase complex (EC 1.8.1.4)|Dihydrolipoamide dehydrogenase (EC 1.8.1.4)|Putative Dihydrolipoamide dehydrogenase …
rxn01275	>	ATP:D-Gluconate 6-phosphotransferase	(1) ATP[c] + (1) GLCN[c] <=> (1) 6-Phospho-D-gluconate[c] + (1) ADP[c]	Gluconokinase (EC 2.7.1.12)
rxn01333	=	Sedoheptulose-7-phosphate:D-glyceraldehyde-3-phosphate	(1) Glyceraldehyde3-phosphate[c] + (1) Sedoheptulose7-phosphate[c] <=> (1) D-Erythrose4-phosphate[c] + (1) D-fructose-6-phosphate[c]	Transaldolase (EC 2.2.1.2)
rxn01334	=	Sedoheptulose 1,7-bisphosphate D-glyceraldehyde-3-phosphate-lyase	(1) Sedoheptulose 1,7-bisphosphate[c] <=> (1) D-Erythrose4-phosphate[c] + (1) Glycerone-phosphate[c]	Fructose-bisphosphate aldolase class I (EC 4.1.2.13)|Fructose-bisphosphate aldolase class II (EC 4.1.2.13)
rxn01343	>	ATP:Sedoheptulose 7-phosphate 1-phosphotransferase	(1) ATP[c] + (1) Sedoheptulose7-phosphate[c] <=> (1) ADP[c] + (1) Sedoheptulose 1,7-bisphosphate[c]	6-phosphofructokinase (EC 2.7.1.11)
rxn01387	=	Isocitrate:NADP+ oxidoreductase (decarboxylating)	(1) Isocitrate[c] + (1) NADP[c] <=> (1) H+[c] + (1) NADPH[c] + (1) Oxalosuccinate[c]	Isocitrate dehydrogenase [NADP] (EC 1.1.1.42)
rxn01388	=	isocitrate hydro-lyase	(1) Isocitrate[c] <=> (1) H2O[c] + (1) cis-Aconitate[c]	Predicted Aconitate hydratase (EC 4.2.1.3)|Aconitate hydratase large subunit (EC 4.2.1.3)|Aconitate hydratase 2 (EC 4.2.1.3)|2-methylisocitrate dehydratase (EC 4.2.1.99)|Aconitate hydratase small subunit (EC 4.2.1.3)|Aconitate hydratase 1 (EC 4.2.1.3)|Aconitate hydratase (EC 4.2.1.3)
rxn01452	<	(S)-3-Hydroxybutanoyl-CoA:NADP+ oxidoreductase	(1) (S)-3-Hydroxybutyryl-CoA[c] + (1) NADP[c] <=> (1) Acetoacetyl-CoA[c] + (1) H+[c] + (1) NADPH[c]	3-hydroxybutyryl-CoA dehydrogenase (EC 1.1.1.157)
rxn01476	>	6-Phospho-D-glucono-1,5-lactone lactonohydrolase	(1) 6-phospho-D-glucono-1-5-lactone[c] + (1) H2O[c] <=> (1) 6-Phospho-D-gluconate[c] + (1) H+[c]	6-phosphogluconolactonase (EC 3.1.1.31), eukaryotic type|6-phosphogluconolactonase (EC 3.1.1.31)
rxn01477	>	6-Phospho-D-gluconate hydro-lyase	(1) 6-Phospho-D-gluconate[c] <=> (1) 2-Keto-3-deoxy-6-phosphogluconate[c] + (1) H2O[c]	Phosphogluconate dehydratase (EC 4.2.1.12)
rxn01480	=	3-Hydroxy-2-methylpropanoate:NAD+ oxidoreductase	(1) 3-Hydroxyisobutyrate[c] + (1) NAD[c] <=> (1) 3-Oxo-2-methylpropanoate[c] + (1) H+[c] + (1) NADH[c]	3-hydroxyisobutyrate dehydrogenase (EC 1.1.1.31)|3-hydroxyacyl-CoA dehydrogenase (EC 1.1.1.35)
rxn01806	>	Nitrous-oxide:(acceptor) oxidoreductase (NO-forming)	(2) H+[c] + (1) NADH[c] + (2) NO[c] <=> (1) H2O[c] + (1) NAD[c] + (1) Nitrous oxide[c]	Nitric-oxide reductase subunit C (EC 1.7.99.7)|Nitric-oxide reductase subunit B (EC 1.7.99.7)
rxn01870	=	D-Fructose 1-phosphate D-glyceraldehyde-3-phosphate-lyase	(1) D-fructose-1-phosphate[c] <=> (1) D-Glyceraldehyde[c] + (1) Glycerone-phosphate[c]	Fructose-bisphosphate aldolase class II (EC 4.1.2.13)
rxn01871	<	acetyl-CoA:enzyme N6-(dihydrolipoyl)lysine S-acetyltransferase	(1) Acetyl-CoA[c] + (1) Dihydrolipoamide[c] <=> (1) CoA[c] + (1) S-Acetyldihydrolipoamide[c]	Dihydrolipoamide dehydrogenase of acetoin dehydrogenase (EC 1.8.1.4)|Dihydrolipoamide acetyltransferase component (E2) of acetoin dehydrogenase complex (EC 2.3.1.-)|Dihydrolipoamide acetyltransferase component of pyruvate dehydrogenase complex (EC 2.3.1.12)
rxn01872	=	succinyl-CoA:enzyme N6-(dihydrolipoyl)lysine S-succinyltransferase	(1) Dihydrolipoamide[c] + (1) Succinyl-CoA[c] <=> (1) CoA[c] + (1) S-Succinyldihydrolipoamide[c]	Dihydrolipoamide succinyltransferase component (E2) of 2-oxoglutarate dehydrogenase complex (EC 2.3.1.61)|2-oxoglutarate dehydrogenase E2 component (EC 2.3.1.61)
rxn01975	>	beta-D-Glucose-6-phosphate:NADP+ 1-oxoreductase	(1) NADP[c] + (1) beta-D-Glucose 6-phosphate[c] <=> (1) 6-phospho-D-glucono-1-5-lactone[c] + (1) H+[c] + (1) NADPH[c]	Glucose-6-phosphate 1-dehydrogenase (EC 1.1.1.49)
rxn01977	=	alpha-D-Glucose 6-phosphate ketol-isomerase	(1) D-glucose-6-phosphate[c] <=> (1) beta-D-Glucose 6-phosphate[c]	Glucose-6-phosphate isomerase (EC 5.3.1.9)
rxn01996	=	(R)-2-Methyl-3-oxopropanoyl-CoA 2-epimerase	(1) L-methylmalonyl-CoA[c] <=> (1) D-methylmalonyl-CoA[c]	Methylmalonyl-CoA epimerase (EC 5.1.99.1)
rxn02112	=	(R,R)-Butane-2,3-diol:NAD+ oxidoreductase	(1) BDOH[c] + (1) NAD[c] <=> (1) ACTN[c] + (1) H+[c] + (1) NADH[c]	2,3-butanediol dehydrogenase, R-alcohol forming, (R)- and (S)-acetoin-specific (EC 1.1.1.4)|2,3-butanediol dehydrogenase, S-alcohol forming, (R)-acetoin-specific (EC 1.1.1.4)
rxn02113	>	2-Acetolactate carboxy-lyase	(1) ALCTT[c] + (1) H+[c] <=> (1) ACTN[c] + (1) CO2[c]	Alpha-acetolactate decarboxylase (EC 4.1.1.5)
rxn02167	>	(S)-3-Hydroxybutanoyl-CoA hydro-lyase	(1) (S)-3-Hydroxybutyryl-CoA[c] <=> (1) Crotonyl-CoA[c] + (1) H2O[c]	Enoyl-CoA hydratase (EC 4.2.1.17)
rxn02168	=	(3R)-3-Hydroxybutanoyl-CoA hydro-lyase	(1) (R)-3-Hydroxybutanoyl-CoA[c] <=> (1) Crotonyl-CoA[c] + (1) H2O[c]	3-hydroxybutyryl-CoA dehydratase (EC 4.2.1.55)
rxn02185	=	2-Acetolactate pyruvate-lyase (carboxylating)	(1) ALCTT[c] + (1) TPP[c] <=> (1) 2-Hydroxyethyl-ThPP[c] + (1) Pyruvate[c]	Acetolactate synthase small subunit (EC 2.2.1.6), predicted, Archaeal type|Acetolactate synthase small subunit (EC 2.2.1.6), predicted|Acetolactate synthase small subunit (EC 2.2.1.6), Xanthomonadales type|Acetolactate synthase large subunit (EC 2.2.1.6)|Acetolactate synthase small subunit (EC 2.2.1.6), predicted, Archaeal type 2|Acetolactate synthase small subunit (EC 2.2.1.6)|Acetolactate synth…
rxn02314	=	ATP:D-tagatose-6-phosphate 1-phosphotransferase	(1) ATP[c] + (1) D-Tagatose 6-phosphate[c] <=> (1) ADP[c] + (1) D-Tagatose 1,6-biphosphate[c]	6-phosphofructokinase (EC 2.7.1.11)|Tagatose-6-phosphate kinase (EC 2.7.1.144)|Tagatose-6-phosphate kinase gatZ (EC 2.7.1.144)|1-phosphofructokinase (EC 2.7.1.56)|Tagatose-6-phosphate kinase agaZ (EC 2.7.1.144)
rxn02342	>	2-(alpha-Hydroxyethyl)thiamine diphosphate:lipoamide	(1) 2-Hydroxyethyl-ThPP[c] + (1) Lipoamide[c] <=> (1) S-Acetyldihydrolipoamide[c] + (1) TPP[c]	Pyruvate dehydrogenase E1 component (EC 1.2.4.1)|Pyruvate dehydrogenase E1 component beta subunit (EC 1.2.4.1)|Pyruvate dehydrogenase E1 component alpha subunit (EC 1.2.4.1)
rxn02359	=	trans-4-Hydroxy-L-proline:NAD+ oxidoreductase	(1) FAD[c] + (1) trans-4-Hydroxy-L-proline[c] <=> (1) 3-Hydroxy-L-1-pyrroline-5-carboxylate[c] + (1) FADH2[c]	Proline dehydrogenase (EC 1.5.99.8) (Proline oxidase)
rxn02376	=	3-Carboxy-1-hydroxypropyl-ThPP:lipoamde	(1) 3-Carboxy-1-hydroxypropyl-ThPP[c] + (1) Lipoamide[c] <=> (1) S-Succinyldihydrolipoamide[c] + (1) TPP[c]	2-oxoglutarate dehydrogenase E1 component (EC 1.2.4.2)
rxn02380	=	beta-D-Glucose 6-phosphate ketol-isomerase	(1) beta-D-Glucose 6-phosphate[c] <=> (1) D-fructose-6-phosphate[c]	Glucose-6-phosphate isomerase, archaeal II (EC 5.3.1.9)|Glucose-6-phosphate isomerase (EC 5.3.1.9)
rxn02527	>	rxn02527	(1) Butanal[c] + (1) H+[c] + (1) NADH[c] <=> (1) NAD[c] + (1) n-Butanol[c]	NADH-dependent butanol dehydrogenase A (EC 1.1.1.-)|NADH-dependent butanol dehydrogenase B (EC 1.1.1.-)
rxn03240	=	(S)-3-Hydroxyhexadecanoyl-CoA hydro-lyase	(1) (S)-3-Hydroxyhexadecanoyl-CoA[c] <=> (1) (2E)-Hexadecenoyl-CoA[c] + (1) H2O[c]	Enoyl-CoA hydratase (EC 4.2.1.17)
rxn03249	=	(S)-Hydroxyhexanoyl-CoA:NAD+ oxidoreductase	(1) (S)-Hydroxyhexanoyl-CoA[c] + (1) NAD[c] <=> (1) 3-Oxohexanoyl-CoA[c] + (1) H+[c] + (1) NADH[c]	Enoyl-CoA hydratase [isoleucine degradation] (EC 4.2.1.17)|3-hydroxyacyl-CoA dehydrogenase (EC 1.1.1.35)
rxn03250	=	(S)-Hydroxyhexanoyl-CoA hydro-lyase	(1) (S)-Hydroxyhexanoyl-CoA[c] <=> (1) (2E)-Hexenoyl-CoA[c] + (1) H2O[c]	Enoyl-CoA hydratase (EC 4.2.1.17)
rxn03643	=	D-arabino-3-Hexulose 6-phosphate formaldehyde-lyase	(1) D-Ribulose5-phosphate[c] + (1) Formaldehyde[c] <=> (1) D-arabino-6-Phospho-hex-3-ulose[c]	D-arabino-3-hexulose 6-phosphate formaldehyde lyase
rxn03644	=	rxn03644	(1) D-arabino-6-Phospho-hex-3-ulose[c] <=> (1) D-fructose-6-phosphate[c]	6-phospho-3-hexuloisomerase
rxn03884	>	2-dehydro-3-deoxy-D-gluconate-6-phosphate	(1) 2-Keto-3-deoxy-6-phosphogluconate[c] <=> (1) Glyceraldehyde3-phosphate[c] + (1) Pyruvate[c]	4-Hydroxy-2-oxoglutarate aldolase (EC 4.1.3.16)|2-dehydro-3-deoxyphosphogluconate aldolase (EC 4.1.2.14)
rxn03978	=	ammonia:ferricytochrome-c oxidoreductase	(6) Cytochrome c3+[c] + (2) H2O[c] + (1) NH3[c] <=> (6) Cytochrome c2+[c] + (8) H+[c] + (1) Nitrite[c]	Cytochrome c552 precursor (EC 1.7.2.2)
rxn04713	=	rxn04713	(1) Naphthyl-2-methyl-succinic acid[c] + (1) Succinyl-CoA[c] <=> (1) Naphthyl-2-methyl-succinyl-CoA[c] + (1) Succinate[c]	Acetyl-CoA:acetoacetyl-CoA transferase, beta subunit (EC 2.8.3.8)|Acetyl-CoA:acetoacetyl-CoA transferase, alpha subunit (EC 2.8.3.8)
rxn04794	=	Acetyl-CoA:formate C-acetyltransferase	(1) 2-Oxobutyrate[c] + (1) CoA[c] <=> (1) Formate[c] + (1) Propionyl-CoA[c]	Pyruvate formate-lyase (EC 2.3.1.54)|2-ketobutyrate formate-lyase (EC 2.3.1.-)
rxn05040	>	3,4-Dihydroxy-2-butanone 4-phosphate synthase	(1) D-Ribulose5-phosphate[c] <=> (1) 3-4-dihydroxy-2-butanone4-phosphate[c] + (1) Formate[c] + (1) H+[c]	GTP cyclohydrolase II (EC 3.5.4.25)|3,4-dihydroxy-2-butanone 4-phosphate synthase (EC 4.1.99.12)
rxn05209	=	Proton sodium antiport	(1) H+[c] + (1) Na+[e] <=> (1) H+[e] + (1) Na+[c]	Na(+) H(+) antiporter subunit F (TC 2.A.63.1.2)|Na(+) H(+) antiporter subunit C (TC 2.A.63.1.2)|Na(+) H(+) antiporter subunit C (TC 2.A.63.1.3)|Na+/H+ antiporter NhaC|Na(+) H(+) antiporter subunit E (TC 2.A.63.1.2)|Na(+) H(+) antiporter subunit B (TC 2.A.63.1.3)|sodium/hydrogen exchanger family protein|Na(+) H(+) antiporter subunit D (TC 2.A.63.1.3)|Na+/H+ antiporter NhaA type|Na(+) H(+) antiport…
rxn05226	>	Glucose-phosphotransferase (PTS) system	(1) D-Glucose[e] + (1) Phosphoenolpyruvate[c] <=> (1) D-glucose-6-phosphate[c] + (1) Pyruvate[c]	Phosphocarrier protein of PTS system|PTS system, glucose-specific IIB component (EC 2.7.1.69)|PTS system, glucose-specific IIC component (EC 2.7.1.69)|Phosphoenolpyruvate-protein phosphotransferase of PTS system (EC 2.7.3.9)|PTS system, maltose and glucose-specific IIC component (EC 2.7.1.69)|PTS system, glucose-specific IIA component (EC 2.7.1.69)|PTS system, maltose and glucose-specific IIB com…
rxn05528	>	Copper export via ATPase	(1) ATP[c] + (1) Cu2+[c] + (1) H2O[c] <=> (1) ADP[c] + (1) Cu2+[e] + (1) H+[c] + (1) Phosphate[c]	Copper-translocating P-type ATPase (EC 3.6.3.4)
rxn05559	<	formate transport in via proton symport	(1) Formate[e] + (1) H+[e] <=> (1) Formate[c] + (1) H+[c]	formate/nitrite transporter family protein|Formate efflux transporter (TC 2.A.44 family)
rxn05561	>	fumarate transport in/out via proton symport	(1) Fumarate[e] + (1) H+[e] <=> (1) Fumarate[c] + (1) H+[c]	C4-dicarboxylate transport protein|Anaerobic C4-dicarboxylate transporter DcuB|TRAP-type C4-dicarboxylate transport system, periplasmic component|C4-dicarboxylate transporter DcuC (TC 2.A.61.1.1)
rxn05573	>	D-glucose transport in via proton symport	(1) D-Glucose[e] + (1) H+[e] <=> (1) D-Glucose[c] + (1) H+[c]	Glucose/mannose:H+ symporter GlcP|Homolog of fucose/glucose/galactose permeases
rxn05581	=	glycerol transport in/out via diffusion reversible	(1) Glycerol[c] <=> (1) Glycerol[e]	Glycerol uptake facilitator protein
rxn05602	=	L-lactate reversible transport via proton symport	(1) H+[e] + (1) L-Lactate[e] <=> (1) H+[c] + (1) L-Lactate[c]	L-lactate permease
rxn05625	=	nitrite transport in via proton symport	(1) H+[e] + (1) Nitrite[e] <=> (1) H+[c] + (1) Nitrite[c]	Formate/nitrite family of transporters|Nitrate/nitrite transporter|formate/nitrite transporter family protein
rxn05627	>	nitrate transport in via proton symport	(1) H+[e] + (1) Nitrate[e] <=> (1) H+[c] + (1) Nitrate[c]	Nitrate/nitrite transporter
rxn05937	=	Ferredoxin:NADP+ oxidoreductase	(1) H+[c] + (1) NADP[c] + (1) Reducedferredoxin[c] <=> (1) NADPH[c] + (1) Oxidizedferredoxin[c]	Ferredoxin--NADP(+) reductase (EC 1.18.1.2)|Ferredoxin-NADP(+) reductase (EC 1.18.1.2)|Ferredoxin--NADP(+) reductase, actinobacterial (eukaryote-like) type (EC 1.18.1.2)
rxn05938	<	rxn05938	(1) Acetyl-CoA[c] + (1) CO2[c] + (1) H+[c] + (1) Reducedferredoxin[c] <=> (1) CoA[c] + (1) Oxidizedferredoxin[c] + (1) Pyruvate[c]	Pyruvate:ferredoxin oxidoreductase, delta subunit (EC 1.2.7.1)|Pyruvate-flavodoxin oxidoreductase (EC 1.2.7.-)|Pyruvate:ferredoxin oxidoreductase, alpha subunit (EC 1.2.7.1)|Pyruvate:ferredoxin oxidoreductase, beta subunit (EC 1.2.7.1)|Pyruvate:ferredoxin oxidoreductase, porF subunit (EC 1.2.7.1)|Pyruvate:ferredoxin oxidoreductase, porE subunit (EC 1.2.7.1)|Pyruvate:ferredoxin oxidoreductase, gam…
rxn05939	=	2-oxoglutarate synthase (rev)	(1) CO2[c] + (1) H+[c] + (1) Reducedferredoxin[c] + (1) Succinyl-CoA[c] <=> (1) 2-Oxoglutarate[c] + (1) CoA[c] + (1) Oxidizedferredoxin[c]	2-oxoglutarate oxidoreductase, alpha subunit (EC 1.2.7.3)|2-oxoglutarate oxidoreductase, beta subunit (EC 1.2.7.3)|2-oxoglutarate oxidoreductase, gamma subunit (EC 1.2.7.3)|2-oxoglutarate oxidoreductase, delta subunit, putative (EC 1.2.7.3)
rxn06493	=	dihydrolipoylprotein:NAD+ oxidoreductase	(1) Dihydrolipolprotein[c] + (1) NAD[c] <=> (1) H+[c] + (1) Lipoylprotein[c] + (1) NADH[c]	Glycine cleavage system H protein|Glycine dehydrogenase [decarboxylating] (glycine cleavage system P protein) (EC 1.4.4.2)|Glycine dehydrogenase [decarboxylating] (glycine cleavage system P1 protein) (EC 1.4.4.2)|Glycine dehydrogenase [decarboxylating] (glycine cleavage system P2 protein) (EC 1.4.4.2)|Dihydrolipoamide dehydrogenase (EC 1.8.1.4)
rxn06526	=	NADPH:protein-disulfide oxidoreductase	(1) NADP[c] + (1) Protein dithiol[c] <=> (1) H+[c] + (1) NADPH[c] + (1) Protein disulfide[c]	Cytochrome c-type biogenesis protein DsbD, protein-disulfide reductase (EC 1.8.1.8)
rxn06777	=	(S)-3-Hydroxytetradecanoyl-CoA:NAD+ oxidoreductase	(1) (S)-3-Hydroxytetradecanoyl-CoA[c] + (1) NAD[c] <=> (1) 3-Oxotetradecanoyl-CoA[c] + (1) H+[c] + (1) NADH[c]	Enoyl-CoA hydratase [isoleucine degradation] (EC 4.2.1.17)|3-hydroxyacyl-CoA dehydrogenase (EC 1.1.1.35)
rxn07191	=	D-glyceraldehyde-3-phosphate:ferredoxin oxidoreductase	(1) Glyceraldehyde3-phosphate[c] + (1) H2O[c] + (2) Oxidizedferredoxin[c] <=> (1) 3-Phosphoglycerate[c] + (3) H+[c] + (2) Reducedferredoxin[c]	Glyceraldehyde-3-phosphate: ferredoxin oxidoreductase (EC 1.2.7.6)
rxn08178	>	Biotin sulfoxide reductase	(1) H+[c] + (1) NADH[c] + (1) d-biotin d-sulfoxide[c] <=> (1) BIOT[c] + (1) H2O[c] + (1) NAD[c]	Biotin sulfoxide reductase (EC 1.-.-.-)
rxn08179	>	Biotin sulfoxide reductase	(1) H+[c] + (1) NADPH[c] + (1) d-biotin d-sulfoxide[c] <=> (1) BIOT[c] + (1) H2O[c] + (1) NADP[c]	Biotin sulfoxide reductase (EC 1.-.-.-)
rxn10129	>	Dimethyl sulfoxide reductase (Menaquinol 8)	(1) DMSO[e] + (1) Menaquinol 8[c] <=> (1) H2O[e] + (1) Menaquinone 8[c] + (1) Methyl sulfide[e]	Anaerobic dimethyl sulfoxide reductase chain C (EC 1.8.99.-)|Anaerobic dimethyl sulfoxide reductase chain A (EC 1.8.99.-)|Anaerobic dimethyl sulfoxide reductase chain B (EC 1.8.99.-)
rxn08527	=	fumarate reductase	(1) Fumarate[c] + (1) Menaquinol 8[c] <=> (1) Menaquinone 8[c] + (1) Succinate[c]	Fumarate reductase subunit C|Succinate dehydrogenase iron-sulfur protein (EC 1.3.99.1)|Succinate dehydrogenase hydrophobic membrane anchor protein|Succinate dehydrogenase cytochrome b558 subunit|Succinate dehydrogenase cytochrome b-556 subunit|Fumarate reductase subunit D|Succinate dehydrogenase flavoprotein subunit (EC 1.3.99.1)|Fumarate reductase flavoprotein subunit (EC 1.3.99.1)
rxn08556	>	glycerol-3-phosphate dehydrogenase (ubiquinone-8)	(1) Glycerol-3-phosphate[c] + (1) Ubiquinone-8[c] <=> (1) Glycerone-phosphate[c] + (1) Ubiquinol-8[c]	Anaerobic glycerol-3-phosphate dehydrogenase subunit B (EC 1.1.99.5)|Aerobic glycerol-3-phosphate dehydrogenase (EC 1.1.99.5)|Anaerobic glycerol-3-phosphate dehydrogenase subunit A (EC 1.1.99.5)
rxn08557	>	glycerol-3-phosphate dehydrogenase (menaquinone-8)	(1) Glycerol-3-phosphate[c] + (1) Menaquinone 8[c] <=> (1) Glycerone-phosphate[c] + (1) Menaquinol 8[c]	Anaerobic glycerol-3-phosphate dehydrogenase subunit B (EC 1.1.99.5)|Aerobic glycerol-3-phosphate dehydrogenase (EC 1.1.99.5)|Anaerobic glycerol-3-phosphate dehydrogenase subunit A (EC 1.1.99.5)
rxn08655	>	Glycolate oxidase	(1) Glycolate[c] + (1) Ubiquinone-8[c] <=> (1) Glyoxalate[c] + (1) Ubiquinol-8[c]	Glycolate dehydrogenase (EC 1.1.99.14), iron-sulfur subunit GlcF|Glycolate dehydrogenase (EC 1.1.99.14), subunit GlcD|Glycolate dehydrogenase (EC 1.1.99.14), FAD-binding subunit GlcE
rxn08656	>	Glycolate oxidase	(1) Glycolate[c] + (1) Menaquinone 8[c] <=> (1) Glyoxalate[c] + (1) Menaquinol 8[c]	Glycolate dehydrogenase (EC 1.1.99.14), iron-sulfur subunit GlcF|Glycolate dehydrogenase (EC 1.1.99.14), subunit GlcD|Glycolate dehydrogenase (EC 1.1.99.14), FAD-binding subunit GlcE
rxn08901	>	Malate dehydrogenase (menaquinone 8 as acceptor)	(1) L-Malate[c] + (1) Menaquinone 8[c] <=> (1) Menaquinol 8[c] + (1) Oxaloacetate[c]	Malate:quinone oxidoreductase (EC 1.1.5.4)
rxn08971	>	NADH dehydrogenase (menaquinone-8 & 0 protons)	(1) H+[c] + (1) Menaquinone 8[c] + (1) NADH[c] <=> (1) Menaquinol 8[c] + (1) NAD[c]	NADH dehydrogenase (EC 1.6.99.3)|NADH dehydrogenase, subunit 5
rxn08975	>	NADH dehydrogenase (ubiquinone-8 )	(1) H+[c] + (1) NADH[c] + (1) Ubiquinone-8[c] <=> (1) NAD[c] + (1) Ubiquinol-8[c]	NADH dehydrogenase (EC 1.6.99.3)|NADH dehydrogenase, subunit 5
rxn08977	>	NADPH Quinone Reductase (Ubiquinone-8)	(1) H+[c] + (1) NADPH[c] + (1) Ubiquinone-8[c] <=> (1) NADP[c] + (1) Ubiquinol-8[c]	NAD(P)H-quinone oxidoreductase chain 5 (EC 1.6.5.2)|NAD(P)H-quinone oxidoreductase chain J (EC 1.6.5.2)|NAD(P)H-quinone oxidoreductase chain H (EC 1.6.5.2)|NAD(P)H-quinone oxidoreductase chain I (EC 1.6.5.2)|NAD(P)H-quinone oxidoreductase subunit 3 (EC 1.6.5.2)|NAD(P)H-quinone oxidoreductase chain K (EC 1.6.5.2)
rxn09272	>	succinate dehydrogenase (irreversible)	(1) Succinate[c] + (1) Ubiquinone-8[c] <=> (1) Fumarate[c] + (1) Ubiquinol-8[c]	Fumarate reductase subunit C|Succinate dehydrogenase iron-sulfur protein (EC 1.3.99.1)|Succinate dehydrogenase hydrophobic membrane anchor protein|Succinate dehydrogenase cytochrome b558 subunit|Succinate dehydrogenase cytochrome b-556 subunit|Fumarate reductase subunit D|Succinate dehydrogenase flavoprotein subunit (EC 1.3.99.1)|Fumarate reductase flavoprotein subunit (EC 1.3.99.1)
rxn10042	=	ATP synthase (four protons for one ATP)	(1) ADP[c] + (4) H+[e] + (1) Phosphate[c] <=> (1) ATP[c] + (3) H+[c] + (1) H2O[c]	ATP synthase gamma chain (EC 3.6.3.14)|ATP synthase C chain (EC 3.6.3.14)|ATP synthase delta chain (EC 3.6.3.14)|ATP synthase B chain (EC 3.6.3.14)|ATP synthase alpha chain (EC 3.6.3.14)|ATP synthase protein I|ATP synthase A chain (EC 3.6.3.14)|ATP synthase beta chain (EC 3.6.3.14)|ATP synthase epsilon chain (EC 3.6.3.14)
rxn10114	>	formate dehydrogenase (quinone-8: 2 protons)	(1) Formate[c] + (3) H+[c] + (1) Ubiquinone-8[c] <=> (1) CO2[c] + (2) H+[e] + (1) Ubiquinol-8[c]	Formate dehydrogenase N alpha subunit (EC 1.2.1.2)|Formate dehydrogenase H (EC 1.2.1.2)|Formate dehydrogenase N beta subunit (EC 1.2.1.2)|Formate dehydrogenase O alpha subunit (EC 1.2.1.2)|Formate dehydrogenase O beta subunit (EC 1.2.1.2)|Formate dehydrogenase O gamma subunit (EC 1.2.1.2)|Formate dehydrogenase N gamma subunit (EC 1.2.1.2)
rxn10118	>	hydrogenase (ubiquinone-8: 2 protons)	(2) H+[c] + (1) H2[c] + (1) Ubiquinone-8[c] <=> (2) H+[e] + (1) Ubiquinol-8[c]	Cytochrome d ubiquinol oxidase subunit I (EC 1.10.3.-)|Ni,Fe-hydrogenase I cytochrome b subunit|Formate hydrogenlyase subunit 5|Formate hydrogenlyase subunit 6|Uptake hydrogenase small subunit precursor (EC 1.12.99.6)|Formate hydrogenlyase subunit 4|Uptake hydrogenase large subunit (EC 1.12.99.6)|Formate hydrogenlyase subunit 7|Formate hydrogenlyase subunit 2|Formate hydrogenlyase subunit 3
rxn10120	>	Nitrate reductase (Ubiquinol-8)	(2) H+[c] + (1) Nitrate[c] + (1) Ubiquinol-8[c] <=> (2) H+[e] + (1) H2O[c] + (1) Nitrite[c] + (1) Ubiquinone-8[c]	Respiratory nitrate reductase alpha chain (EC 1.7.99.4)|Respiratory nitrate reductase subunit, conjectural (EC 1.7.99.4)|Cytochrome c-type protein NapC|Polyferredoxin NapH (periplasmic nitrate reductase)|Periplasmic nitrate reductase precursor (EC 1.7.99.4)|Nitrate reductase cytochrome c550-type subunit|Assimilatory nitrate reductase large subunit (EC:1.7.99.4)|Respiratory nitrate reductase gamma…
rxn10121	>	Nitrate reductase (Menaquinol-8)	(2) H+[c] + (1) Menaquinol 8[c] + (1) Nitrate[c] <=> (2) H+[e] + (1) H2O[c] + (1) Menaquinone 8[c] + (1) Nitrite[c]	Assimilatory nitrate reductase large subunit (EC:1.7.99.4)|Respiratory nitrate reductase alpha chain (EC 1.7.99.4)|Respiratory nitrate reductase subunit, conjectural (EC 1.7.99.4)|Respiratory nitrate reductase gamma chain (EC 1.7.99.4)|Respiratory nitrate reductase delta chain (EC 1.7.99.4)|Respiratory nitrate reductase beta chain (EC 1.7.99.4)|Periplasmic nitrate reductase precursor (EC 1.7.99.4…
rxn10122	>	NADH dehydrogenase (ubiquinone-8 & 3.5 protons)	(4.5) H+[c] + (1) NADH[c] + (1) Ubiquinone-8[c] <=> (3.5) H+[e] + (1) NAD[c] + (1) Ubiquinol-8[c]	NADH-ubiquinone oxidoreductase chain K (EC 1.6.5.3)|NADH-ubiquinone oxidoreductase chain J (EC 1.6.5.3)|NADH-quinone oxidoreductase chain F 2 (EC 1.6.99.5)|NADH-ubiquinone oxidoreductase chain E (EC 1.6.5.3)|NAD(P)H-quinone oxidoreductase subunit 3 (EC 1.6.5.2)|NADH-ubiquinone oxidoreductase chain B (EC 1.6.5.3)|NADH-ubiquinone oxidoreductase chain F (EC 1.6.5.3)|NADH-quinone oxidoreductase subun…
rxn10125	>	NAD(P) transhydrogenase	(2) H+[e] + (1) NADH[c] + (1) NADP[c] <=> (2) H+[c] + (1) NAD[c] + (1) NADPH[c]	NAD(P) transhydrogenase subunit beta (EC 1.6.1.2)|Soluble pyridine nucleotide transhydrogenase (EC 1.6.1.1)|NAD(P) transhydrogenase alpha subunit (EC 1.6.1.2)
rxn10126	>	succinate dehyrdogenase	(1) FADH2[c] + (1) Ubiquinone-8[c] <=> (1) FAD[c] + (1) Ubiquinol-8[c]	Succinate dehydrogenase iron-sulfur protein (EC 1.3.99.1)|Succinate dehydrogenase hydrophobic membrane anchor protein|Succinate dehydrogenase cytochrome b558 subunit|Succinate dehydrogenase cytochrome b-556 subunit|Succinate dehydrogenase flavoprotein subunit (EC 1.3.99.1)
rxn10127	>	Trimethylamine N-oxide reductase (menaquinol 8)	(1) (CH3)3NO[e] + (1) H+[e] + (1) Menaquinol 8[c] <=> (1) (CH3)3N[e] + (1) H2O[e] + (1) Menaquinone 8[c]	Cytochrome c-type protein TorC|Trimethylamine-N-oxide reductase (EC 1.6.6.9)|Cytochrome c-type protein TorY
rxn10154	>	succinate transport via proton symport (2 H)	(2) H+[e] + (1) Succinate[e] <=> (2) H+[c] + (1) Succinate[c]	Aerobic C4-dicarboxylate transporter for fumarate, L-malate, D-malate, succunate, aspartate
rxn11937	<	Nitrogen:(NAD) oxidoreductase (N2O-forming)	(1) H2O[c] + (1) N2[c] + (1) NAD[c] <=> (1) NADH[c] + (1) Nitrous oxide[c]	Nitrous-oxide reductase (EC 1.7.99.6)

## Sheet: table-4
Organism SEED id	Organism Name	Phylum	Gluconeogenesis	Glycolysis	PP	ED	Lactate	Formate	Ethanol	Acetate	Acetone	Butyrate	Butanol	BDOH
234268	Solibacter usitatus Ellin6076	Acidobacteria	1	1	1	0	1	0	0	0	0	0	0	0
401053	Acidobacterium sp. SP1PR4	Acidobacteria	1	0	1	0	0	0	1	0	0	0	0	0
682795	Acidobacterium sp. MP5ACTX8	Acidobacteria	1	0	1	1	0	0	0	0	0	0	0	0
903818	Holophaga foetida DSM 6591	Acidobacteria	1	1	1	0	0	1	0	0	0	0	0	0
240015	Acidobacterium capsulatum ATCC 51196	Acidobacteria	0	0	1	0	0	0	0	0	0	0	0	0
234267	Solibacter usitatus Ellin6076	Acidobacteria	1	1	1	0	1	0	0	0	0	0	0	0
696844	Acidobacterium sp. MP5ACTX9	Acidobacteria	1	0	1	0	0	0	1	0	0	0	0	0
204669	Koribacter versatilis Ellin345	Acidobacteria	1	1	1	0	1	0	1	0	0	0	0	0
401053	Terriglobus saanensis SP1PR4	Acidobacteria	1	0	1	0	0	0	1	0	0	0	0	0
204670	Acidobacteria bacterium Ellin345	Acidobacteria	1	1	1	0	1	0	1	0	0	0	0	0
696844	Acidobacterium sp. MP5ACTX9	Acidobacteria	1	0	1	0	0	0	1	0	0	0	0	0
926566	Terriglobus roseus DSM 18391	Acidobacteria	1	0	1	0	0	0	0	0	0	0	0	0
981222	Chloracidobacterium thermophilum B	Acidobacteria	1	1	1	0	1	0	0	0	0	0	0	0
722911	Bifidobacterium longum subsp. longum F8	Actinobacteria	0	0	1	0	1	1	0	0	0	0	0	0
266940	Kineococcus radiotolerans SRS30216	Actinobacteria	1	1	1	0	1	0	1	1	0	0	0	0
749414	Streptomyces bingchenggensis BCW-1	Actinobacteria	1	1	1	0	1	0	0	0	0	0	0	0
321955	Brevibacterium linens BL2	Actinobacteria	1	1	0	0	1	0	0	0	0	0	0	0
1.07876e+06	Mycobacterium tuberculosis NCGM2209	Actinobacteria	1	1	1	0	1	0	1	0	0	0	0	0
469378	Cryptobacterium curtum DSM 15641	Actinobacteria	1	0	0	0	0	0	0	0	0	0	0	0
765073	Propionibacterium acnes HL043PA2	Actinobacteria	0	1	1	0	1	0	0	0	0	0	0	0
698972	Corynebacterium diphtheriae INCA 402	Actinobacteria	1	1	1	0	1	1	0	0	0	0	0	1
337191	Gordonia sp. KTR9	Actinobacteria	1	1	1	0	1	0	0	0	0	0	0	0
1.20035e+06	Mycobacterium tuberculosis NA-A0008	Actinobacteria	1	1	1	0	1	0	1	0	0	0	0	0
765074	Propionibacterium acnes HL072PA1	Actinobacteria	0	1	1	0	1	0	0	0	0	0	0	0
765122	Propionibacterium acnes HL037PA1	Actinobacteria	0	1	1	0	1	0	0	0	0	0	0	0
1.00171e+06	Mycobacterium massiliense 2B-0912-S	Actinobacteria	1	1	0	0	0	0	0	1	0	0	0	0
1.16228e+06	Mycobacterium massiliense M18	Actinobacteria	1	1	1	0	0	0	0	1	0	0	0	0
765094	Propionibacterium acnes HL046PA1	Actinobacteria	0	1	1	0	1	0	0	0	0	0	0	0
1.20673e+06	Nocardia paucivorans NBRC 100373	Actinobacteria	1	1	1	0	1	0	0	1	0	0	0	0
298654	Frankia sp. EuI1c	Actinobacteria	1	1	1	0	0	0	1	0	0	0	0	0
931627	Mycobacterium rhodesiae JS60	Actinobacteria	1	1	1	0	1	0	1	1	0	0	0	0
469371	Thermobispora bispora DSM 43833	Actinobacteria	1	0	1	0	0	0	0	1	0	0	0	0
1.14688e+06	Blastococcus saxobsidens DD2	Actinobacteria	1	1	1	0	1	0	0	0	0	0	0	0
1.00173e+06	Mycobacterium abscessus 5S-0421	Actinobacteria	1	1	1	0	0	0	0	1	0	0	0	0
391038	Salinispora arenicola CNS-205	Actinobacteria	1	0	1	0	1	0	1	1	0	0	0	0
765097	Propionibacterium acnes HL005PA2	Actinobacteria	0	1	1	0	1	0	0	0	0	0	0	0
749928	Amycolatopsis mediterranei U32	Actinobacteria	1	0	1	1	1	0	1	1	0	0	0	0
1680.3	Bifidobacterium adolescentis	Actinobacteria	0	0	1	0	1	1	0	0	0	0	0	0
200998	Escherichia coli BL21(DE3) (Prj:20713)	Actinobacteria	1	1	0	0	1	1	1	1	0	0	0	0
443256	Streptomyces clavuligerus ATCC 27064	Actinobacteria	1	1	0	0	1	0	0	0	0	0	0	0
999892	Propionibacterium sp. P08	Actinobacteria	0	1	1	0	1	0	0	0	0	0	0	0
1.16229e+06	Mycobacterium abscessus M159	Actinobacteria	1	1	1	0	0	0	0	1	0	0	0	0
765066	Propionibacterium acnes HL053PA1	Actinobacteria	0	1	1	0	1	0	0	0	0	0	0	0
83332.1	Mycobacterium tuberculosis H37Rv	Actinobacteria	1	1	1	0	1	0	1	0	0	0	0	0
263358	Verrucosispora maris AB-18-032	Actinobacteria	1	1	0	0	0	0	0	1	0	0	0	0
518635	Bifidobacterium breve DSM 20213 = JCM 1192	Actinobacteria	0	0	1	0	1	1	0	0	0	0	0	0
645127	Corynebacterium kroppenstedtii DSM 44385	Actinobacteria	1	1	1	0	1	0	0	1	0	0	0	1
281090	Leifsonia xyli subsp. xyli str. CTCB07	Actinobacteria	1	1	1	0	0	0	0	1	0	0	0	0
1.00173e+06	Mycobacterium abscessus 5S-1215	Actinobacteria	1	0	1	0	0	0	0	1	0	0	0	0
644283	Micromonospora aurantiaca ATCC 27029	Actinobacteria	1	1	1	0	0	1	0	1	0	0	0	0
700015	Coriobacterium glomerans PW2	Actinobacteria	1	1	0	0	1	1	0	0	0	0	0	0
1.11496e+06	Rhodococcus pyridinivorans AK37	Actinobacteria	1	1	1	0	1	0	0	1	0	0	0	0
1.00171e+06	Mycobacterium massiliense 1S-154-0310	Actinobacteria	1	1	1	0	0	0	0	1	0	0	0	0
745408	Rhodococcus sp. JVH1	Actinobacteria	1	1	1	1	1	0	0	1	1	0	0	0
525368	Mycobacterium parascrofulaceum ATCC BAA-614	Actinobacteria	1	1	1	0	1	0	1	1	0	0	0	1
644284	Arcanobacterium haemolyticum DSM 20595	Actinobacteria	0	0	0	0	1	1	0	0	0	0	0	0
443906	Clavibacter michiganensis subsp. michiganensis NCPPB 382	Actinobacteria	1	1	1	0	0	0	0	1	0	0	0	0
243244	Mycobacterium avium 104	Actinobacteria	1	1	1	0	1	0	1	0	0	0	0	0
446472	Xylanimonas cellulosilytica DSM 15894	Actinobacteria	0	1	1	0	1	1	1	1	0	0	0	0
446467	Cellulomonas flavigena DSM 20109	Actinobacteria	0	1	1	0	1	1	1	1	0	0	0	0
633147	Olsenella uli DSM 7084	Actinobacteria	1	1	0	0	1	1	0	0	0	0	0	0
765117	Propionibacterium acnes HL002PA3	Actinobacteria	0	1	1	0	1	0	0	0	0	0	0	0
1.05535e+06	Streptomyces sp. W007	Actinobacteria	1	1	1	0	1	0	0	0	0	0	0	0
645465	Streptomyces sp. e14	Actinobacteria	1	1	1	0	1	1	0	1	0	0	0	0
247156	Nocardia farcinica IFM 10152	Actinobacteria	1	1	0	0	1	0	0	1	0	0	0	0
698951	Gardnerella vaginalis 75712	Actinobacteria	0	0	1	0	1	1	0	0	0	0	0	0
83332.1	Mycobacterium tuberculosis H37Rv	Actinobacteria	1	1	1	0	1	0	1	0	0	0	0	0
247157	Nocardia farcinica IFM 10152	Actinobacteria	1	1	1	0	1	0	0	1	0	0	0	0
1.08748e+06	Mycobacterium abscessus 47J26	Actinobacteria	1	1	0	0	0	0	0	1	0	0	0	0
994479	Saccharopolyspora spinosa NRRL 18395	Actinobacteria	1	0	0	0	1	0	0	0	0	0	0	0
765057	Propionibacterium acnes HL096PA3	Actinobacteria	0	1	1	0	1	0	0	0	0	0	0	0
446466	Brachybacterium faecium DSM 4810	Actinobacteria	1	1	1	0	1	0	0	1	0	0	0	0
936048	Propionibacterium sp. 434-HC2	Actinobacteria	0	0	1	0	1	0	0	0	0	0	0	0
494420	Arthrobacter sp. TB 23	Actinobacteria	1	1	1	0	1	0	0	1	0	0	0	0
1.1506e+06	Mycobacterium phlei RIVM601174	Actinobacteria	1	1	1	0	1	0	0	0	0	0	0	0
471853	Beutenbergia caverna cavernae DSM 12333	Actinobacteria	0	0	1	0	1	0	0	1	0	0	0	0
266118	Rubrobacter xylanophilus DSM 9941	Actinobacteria	1	1	1	0	1	0	0	0	0	0	0	0
649742	Actinomyces odontolyticus F0309	Actinobacteria	0	0	1	0	1	1	0	1	0	0	0	0
326426	Bifidobacterium breve UCC2003	Actinobacteria	0	0	1	0	1	1	0	0	0	0	0	0
1.20674e+06	Nocardia takedensis NBRC 100417	Actinobacteria	1	1	1	0	1	0	0	1	0	0	0	0
555461	Mycobacterium tuberculosis '98-R604 INH-RIF-EM'	Actinobacteria	1	1	1	0	1	0	1	0	0	0	0	0
479434	Catenulispora acidiphila DSM 44928	Actinobacteria	1	1	1	0	1	0	0	1	0	0	0	0
101510	Rhodococcus jostii RHA1	Actinobacteria	1	1	1	1	1	0	1	1	0	0	0	0
471856	Slackia heliotrinireducens DSM 20476	Actinobacteria	1	0	0	0	0	1	0	0	0	0	0	0
465543	Streptomyces sp. SPB74	Actinobacteria	1	0	1	0	1	0	0	0	0	0	0	0
83332.6	Mycobacterium tuberculosis H37Rv	Actinobacteria	1	1	1	0	1	0	1	0	0	0	0	0
765096	Propionibacterium acnes HL005PA1	Actinobacteria	0	1	1	0	1	0	0	0	0	0	0	0
369723	Salinispora tropica CNB-440	Actinobacteria	1	0	1	0	1	0	0	1	0	0	0	0
1.24775e+06	Mycobacterium avium subsp. paratuberculosis S5	Actinobacteria	1	1	1	0	1	0	1	0	0	0	0	0
1.20567e+06	Mycobacterium canettii CIPT 140070010	Actinobacteria	1	1	1	0	1	0	1	0	0	0	0	0
747367	Mycobacterium tuberculosis HN878	Actinobacteria	1	1	1	0	1	0	1	0	0	0	0	0
446471	Stackebrandtia nassauensis DSM 44728	Actinobacteria	1	0	1	0	1	0	0	0	0	0	0	0
1.20674e+06	Nocardia testacea NBRC 100365	Actinobacteria	1	1	1	0	1	0	0	1	0	0	0	0
879307	Gardnerella vaginalis 315-A	Actinobacteria	0	0	1	0	1	1	0	0	0	0	0	0
350059	Mycobacterium vanbaalenii PYR-1	Actinobacteria	1	1	1	0	1	0	1	1	0	0	0	0
391905	Bifidobacterium longum subsp. infantis ATCC 15697 = JCM 1222	Actinobacteria	0	0	1	0	1	1	0	0	0	0	0	0
566553	Bifidobacterium catenulatum DSM 16992 = JCM 1194	Actinobacteria	0	0	1	0	1	1	0	0	0	0	0	0
765100	Propionibacterium acnes HL050PA1	Actinobacteria	0	1	1	0	1	0	0	0	0	0	0	0
585199	Mobiluncus mulieris ATCC 35243	Actinobacteria	0	1	0	0	1	1	0	0	0	0	0	0
675517	Mycobacterium tuberculosis SUMu006	Actinobacteria	1	1	1	0	1	0	1	0	0	0	0	0
765110	Propionibacterium acnes HL067PA1	Actinobacteria	0	1	1	0	1	0	0	0	0	0	0	0
1.03674e+06	Bifidobacterium breve CECT 7263	Actinobacteria	0	0	1	0	1	1	0	0	0	0	0	0
686659	Propionibacterium acnes SK187	Actinobacteria	0	1	1	0	1	0	0	0	0	0	0	0
889513	Corynebacterium pseudotuberculosis I19	Actinobacteria	1	1	1	0	1	1	0	0	0	0	0	0
1.23438e+06	Propionibacterium acnes C1	Actinobacteria	0	1	1	0	1	0	0	0	0	0	0	0
446468	Nocardiopsis dassonvillei subsp. dassonvillei DSM 43111	Actinobacteria	1	0	1	1	1	0	1	1	0	0	0	0
573236	Bifidobacterium animalis subsp. lactis V9	Actinobacteria	0	0	1	0	1	1	0	0	0	0	0	0
757419	Mycobacterium tuberculosis H37RvCO	Actinobacteria	1	1	1	0	1	0	1	0	0	0	0	0
553200	Propionibacterium acnes SK137	Actinobacteria	0	1	1	0	1	0	0	0	0	0	0	0
665943	Eggerthella sp. 1_3_56FAA	Actinobacteria	1	0	0	0	1	0	0	0	0	0	0	0
710421	Mycobacterium chubuense NBB4	Actinobacteria	1	1	1	0	1	0	1	1	0	0	0	0
446463	Actinosynnema mirum DSM 43827	Actinobacteria	1	0	1	1	0	1	0	0	0	0	0	0
1.16763e+06	Actinomyces massiliensis 4401292	Actinobacteria	0	1	0	0	1	1	0	0	0	0	0	0
1.16191e+06	Corynebacterium pseudotuberculosis Cp162	Actinobacteria	1	1	1	0	1	1	0	0	0	0	0	0
1.04152e+06	Mycobacterium colombiense CECT 3035	Actinobacteria	1	1	1	0	1	0	1	0	0	0	0	0
1.00173e+06	Mycobacterium abscessus 5S-0422	Actinobacteria	1	1	1	0	0	0	0	1	0	0	0	0
290340	Arthrobacter aurescens TC1	Actinobacteria	1	1	1	0	1	0	0	0	0	0	0	0
675519	Mycobacterium tuberculosis SUMu008	Actinobacteria	1	1	1	0	1	0	1	0	0	0	0	0
321955	Brevibacterium linens BL2	Actinobacteria	1	1	0	0	1	0	0	0	0	0	0	0
1.03171e+06	Propionibacterium acnes 6609	Actinobacteria	0	1	1	0	1	0	0	0	0	0	0	0
1.07802e+06	Rhodococcus erythropolis XP	Actinobacteria	1	1	1	0	1	0	0	1	0	0	0	0
1.19863e+06	Mycobacterium massiliense str. GO 06	Actinobacteria	1	1	0	0	0	0	0	1	0	0	0	0
883077	Actinomyces turicensis ACS-279-V-Col4	Actinobacteria	0	0	0	0	1	1	0	1	0	0	0	0
765063	Propionibacterium acnes HL099PA1	Actinobacteria	0	1	1	0	1	0	0	0	0	0	0	0
350054	Mycobacterium gilvum PYR-GCK	Actinobacteria	1	1	1	0	1	0	0	0	0	0	0	0
1.20673e+06	Nocardia brevicatena NBRC 12119	Actinobacteria	1	1	1	0	1	0	1	1	0	0	0	0
765077	Propionibacterium acnes HL110PA1	Actinobacteria	0	1	1	0	1	0	0	0	0	0	0	0
463191	Streptomyces sviceus ATCC 29083	Actinobacteria	1	1	1	0	1	1	0	0	0	0	0	0
1.1623e+06	Corynebacterium diphtheriae bv. mitis str. NC03529	Actinobacteria	1	1	1	0	1	1	0	0	0	0	0	1
1.16072e+06	Streptomyces auratus AGR0001	Actinobacteria	1	1	1	0	1	0	0	0	0	0	0	0
471853	Thermomonospora curvata DSM 43183	Actinobacteria	1	0	0	0	0	0	0	0	0	0	0	0
1.00174e+06	Mycobacterium abscessus 6G-0728-S	Actinobacteria	1	1	1	0	0	0	0	1	0	0	0	0
765106	Propionibacterium acnes HL036PA1	Actinobacteria	0	1	1	0	1	0	0	0	0	0	0	0
257309	Corynebacterium diphtheriae NCTC 13129	Actinobacteria	1	1	1	0	1	1	0	0	0	0	0	1
1.00171e+06	Mycobacterium massiliense 2B-0307	Actinobacteria	1	1	1	0	0	0	0	1	0	0	0	0
518636	Bifidobacterium angulatum DSM 20098 = JCM 7096	Actinobacteria	0	0	1	0	1	1	0	0	0	0	0	0
378754	Kocuria rhizophila DC2201	Actinobacteria	1	1	1	0	1	0	0	1	0	0	0	0
911237	Mycobacterium tuberculosis CDC1551A	Actinobacteria	1	1	1	0	1	0	1	0	0	0	0	0
31964.6	Clavibacter michiganensis subsp. sepedonicus	Actinobacteria	1	1	1	0	0	0	0	1	0	0	0	0
866770	Mobiluncus mulieris FB024-16	Actinobacteria	0	1	0	0	1	1	0	0	0	0	0	0
1.15814e+06	Mycobacterium abscessus M94	Actinobacteria	1	1	1	0	0	0	0	1	0	0	0	0
455632	Streptomyces griseus subsp. griseus NBRC 13350	Actinobacteria	1	1	1	0	1	0	0	0	0	0	0	0
644283	Micromonospora aurantiaca ATCC 27029	Actinobacteria	1	0	1	0	0	1	0	1	0	0	0	0
742742	Collinsella tanakaei YIT 12063	Actinobacteria	1	1	0	0	1	1	0	0	0	0	0	0
698973	Corynebacterium diphtheriae BH8	Actinobacteria	1	1	1	0	1	1	0	0	0	0	0	1
526226	Geodermatophilus obscurus DSM 43160	Actinobacteria	1	1	1	0	1	0	0	0	0	0	0	0
1.03582e+06	Bifidobacterium longum subsp. longum KACC 91563	Actinobacteria	0	0	1	0	1	1	0	0	0	0	0	0
1.20831e+06	Gordonia namibiensis NBRC 108229	Actinobacteria	1	1	1	0	1	0	0	0	0	0	0	0
1.11497e+06	Propionibacterium acnes TypeIA2 P.acn31	Actinobacteria	0	1	1	0	1	0	0	0	0	0	0	0
1.16071e+06	Streptomyces viridochromogenes Tue57	Actinobacteria	1	1	1	0	1	0	0	0	0	0	0	0
298654	Frankia sp. EuI1c	Actinobacteria	1	1	1	0	0	0	1	0	0	0	0	0
663886	Mycobacterium tuberculosis KZN R506	Actinobacteria	1	1	1	0	1	0	1	0	0	0	0	0
1.16829e+06	Mycobacterium sp. MOTT36Y	Actinobacteria	1	1	1	0	1	0	1	0	0	0	0	0
1.07448e+06	Bifidobacterium breve DPC 6330	Actinobacteria	0	0	1	0	1	1	0	0	0	0	0	0
1.00171e+06	Mycobacterium massiliense 2B-0107	Actinobacteria	1	1	1	0	0	0	0	1	0	0	0	0
1.07797e+06	Arthrobacter globiformis NBRC 12137	Actinobacteria	1	1	1	0	1	0	0	1	0	0	0	0
164756	Mycobacterium sp. MCS	Actinobacteria	1	1	1	0	1	0	1	1	0	0	0	0
164757	Mycobacterium sp. MCS	Actinobacteria	1	1	1	0	1	0	1	1	0	0	0	0
561275	Mycobacterium bovis BCG str. Tokyo 172	Actinobacteria	1	1	1	0	1	0	1	0	0	0	0	0
260742	Streptomyces sp. SS	Actinobacteria	1	1	1	0	1	1	0	0	0	0	0	0
469383	Conexibacter woesei DSM 14684	Actinobacteria	1	1	1	0	1	0	0	0	0	0	0	0
446470	Sanguibacter keddieii DSM 10542	Actinobacteria	0	1	1	0	1	1	1	1	0	0	0	0
478801	Kytococcus sedentarius DSM 20547	Actinobacteria	1	1	1	0	1	0	0	1	0	0	0	0
548480	Bifidobacterium longum subsp. infantis ATCC 55813	Actinobacteria	0	0	1	0	1	1	0	0	0	0	0	0
698955	Gardnerella vaginalis 55152	Actinobacteria	0	0	1	0	1	1	0	0	0	0	0	0
765118	Propionibacterium acnes HL007PA1	Actinobacteria	0	1	1	0	1	0	0	0	0	0	0	0
205913	Bifidobacterium longum DJO10A	Actinobacteria	0	0	1	0	1	1	0	0	0	0	0	0
648999	Micromonospora sp. L5	Actinobacteria	1	0	1	0	0	1	0	1	0	0	0	0
312284	marine actinobacterium PHSC20C1	Actinobacteria	1	1	1	0	1	0	0	1	0	0	0	0
443255	Streptomyces clavuligerus ATCC 27064	Actinobacteria	1	1	1	0	1	0	0	0	0	0	0	0
640132	Segniliparus rotundus DSM 44985	Actinobacteria	1	1	1	0	0	0	1	0	0	0	0	0
580050	Bifidobacterium animalis subsp. lactis Bl-04	Actinobacteria	0	0	1	0	1	1	0	0	0	0	0	0
1.20672e+06	Nocardia asiatica NBRC 100129	Actinobacteria	1	1	1	0	1	0	0	1	0	0	0	0
767029	Propionibacterium propionicum F0230a	Actinobacteria	0	1	1	0	1	1	1	1	0	0	0	0
306537	Corynebacterium jeikeium K411	Actinobacteria	1	1	1	0	1	0	0	0	0	0	0	0
662755	Corynebacterium resistens DSM 45100	Actinobacteria	1	1	1	0	1	0	0	0	0	0	0	0
419948	Mycobacterium tuberculosis H37Ra	Actinobacteria	1	1	1	0	1	0	1	0	0	0	0	0
675518	Mycobacterium tuberculosis SUMu007	Actinobacteria	1	1	1	0	1	0	1	0	0	0	0	0
1.24068e+06	Mycobacterium tuberculosis UM 1072388579	Actinobacteria	1	1	1	0	1	0	1	0	0	0	0	0
698957	Gardnerella vaginalis 1500E	Actinobacteria	0	0	1	0	1	1	0	0	0	0	0	0
196163	Nocardioides sp. JS614	Actinobacteria	1	0	1	0	0	0	1	1	0	0	0	0
216594	Mycobacterium marinum M	Actinobacteria	1	1	1	0	1	0	1	1	0	0	0	1
267747	Propionibacterium acnes KPA171202	Actinobacteria	0	1	1	0	1	0	0	0	0	0	0	0
443256	Streptomyces clavuligerus ATCC 27064	Actinobacteria	1	1	1	0	1	0	0	0	0	0	0	0
553205	Corynebacterium amycolatum SK46	Actinobacteria	1	1	1	0	1	0	0	0	0	0	0	0
272632	Mycobacterium leprae TN	Actinobacteria	1	1	1	0	1	0	1	0	0	0	0	0
1.11496e+06	Saccharomonospora azurea SZMC 14600	Actinobacteria	1	0	1	1	0	0	0	0	0	0	0	0
525263	Corynebacterium lipophiloflavum DSM 44291	Actinobacteria	1	1	1	0	1	0	0	0	0	0	0	0
525909	Acidimicrobium ferrooxidans DSM 10331	Actinobacteria	1	0	1	0	1	0	0	0	0	0	0	0
446468	Nocardiopsis dassonvillei subsp. dassonvillei DSM 43111	Actinobacteria	1	0	1	1	1	0	1	1	0	0	0	0
385957	Amycolatopsis sp. ATCC 39116	Actinobacteria	1	0	1	1	1	0	0	0	0	0	0	0
765113	Propionibacterium acnes HL063PA1	Actinobacteria	0	1	1	0	1	0	0	0	0	0	0	0
1.01084e+06	Mycobacterium avium subsp. paratuberculosis S397	Actinobacteria	1	1	1	0	1	0	1	0	0	0	0	0
680198	Streptomyces scabiei 87.22	Actinobacteria	1	1	1	0	1	1	0	0	0	0	0	0
288705	Renibacterium salmoninarum ATCC 33209	Actinobacteria	1	1	1	0	1	0	0	0	0	0	0	0
164758	Mycobacterium sp. JLS	Actinobacteria	1	1	1	0	1	0	1	1	0	0	0	0
471855	Slackia heliotrinireducens DSM 20476	Actinobacteria	1	0	0	0	0	1	0	0	0	0	0	0
101510	Rhodococcus jostii RHA1	Actinobacteria	1	1	1	1	1	0	1	1	0	0	0	0
1.00174e+06	Mycobacterium abscessus 6G-0125-R	Actinobacteria	1	1	1	0	0	0	0	1	0	0	0	0
1.20035e+06	Mycobacterium tuberculosis NA-A0009	Actinobacteria	1	1	1	0	1	0	1	0	0	0	0	0
866777	Bifidobacterium breve ACS-071-V-Sch8b	Actinobacteria	0	0	1	0	1	1	0	0	0	0	0	0
1.00172e+06	Mycobacterium abscessus 3A-0119-R	Actinobacteria	1	1	1	0	0	0	0	1	0	0	0	0
565042	Bifidobacterium longum subsp. longum JCM 1217	Actinobacteria	0	0	1	0	1	1	0	0	0	0	0	0
1.07999e+06	Corynebacterium glutamicum ATCC 14067	Actinobacteria	1	1	1	0	1	0	0	0	0	0	0	0
765123	Propionibacterium acnes HL037PA2	Actinobacteria	0	1	1	0	1	0	0	0	0	0	0	0
446462	Actinosynnema mirum DSM 43827	Actinobacteria	1	0	1	1	0	0	0	0	0	0	0	0
882086	Saccharomonospora xinjiangensis XJ-54	Actinobacteria	1	1	1	1	0	0	0	0	0	0	0	0
401473	Bifidobacterium dentium Bd1	Actinobacteria	0	0	1	0	1	1	0	0	0	0	0	0
281090	Leifsonia xyli subsp. xyli str. CTCB07	Actinobacteria	1	1	1	0	0	0	0	1	0	0	0	0
518636	Bifidobacterium angulatum DSM 20098	Actinobacteria	0	0	1	0	1	1	0	0	0	0	0	0
457425	Streptomyces albus J1074	Actinobacteria	1	1	1	0	1	0	0	0	0	0	0	0
679193	Propionibacterium acnes SK182	Actinobacteria	0	1	1	0	1	0	0	0	0	0	0	0
1.20672e+06	Nocardia araoensis NBRC 100135	Actinobacteria	1	1	1	0	1	0	0	1	0	0	0	0
698952	Gardnerella vaginalis 0288E	Actinobacteria	0	0	1	0	1	1	0	0	0	0	0	0
367929	Bifidobacterium adolescentis ATCC 15703	Actinobacteria	0	0	1	0	1	1	0	0	0	0	0	0
1.19772e+06	Microbacterium barkeri 2011-R4	Actinobacteria	1	1	1	0	1	0	0	1	0	0	0	0
419948	Mycobacterium tuberculosis H37Ra [WGS]	Actinobacteria	1	1	1	0	1	0	1	0	0	0	0	0
526226	Gordonia bronchialis DSM 43247	Actinobacteria	1	1	1	0	1	0	0	0	0	0	0	0
611302	Mycobacterium tuberculosis T46	Actinobacteria	1	1	1	0	1	0	1	0	0	0	0	0
1806.1	Mycobacterium microti OV254	Actinobacteria	1	1	1	0	1	0	1	0	0	0	0	0
698965	Corynebacterium diphtheriae CDCE 8392	Actinobacteria	1	1	1	0	1	1	0	0	0	0	0	1
675522	Mycobacterium tuberculosis SUMu011	Actinobacteria	1	1	1	0	1	0	1	0	0	0	0	0
1.13445e+06	Streptomyces somaliensis DSM 40738	Actinobacteria	1	1	1	0	1	0	0	0	0	0	0	0
910311	Eggerthella sp. HGA1	Actinobacteria	1	1	0	0	1	0	0	0	0	0	0	0
675514	Mycobacterium tuberculosis SUMu003	Actinobacteria	1	1	1	0	1	0	1	0	0	0	0	0
648999	Micromonospora sp. L5	Actinobacteria	1	1	1	0	0	1	0	1	0	0	0	0
649743	Actinomyces sp. oral taxon 848 str. F0332	Actinobacteria	0	0	0	0	1	1	0	0	0	0	0	0
521096	Atopobium parvulum DSM 20469	Actinobacteria	0	0	0	0	1	1	0	0	0	0	0	0
909952	Propionibacterium acnes 266	Actinobacteria	0	1	1	0	1	0	0	0	0	0	0	0
665577	Streptomyces viridosporus T7A	Actinobacteria	1	1	1	0	1	0	1	0	0	0	0	0
1.12225e+06	Mycobacterium hassiacum DSM 44199	Actinobacteria	1	1	1	0	0	0	0	0	0	0	0	0
591168	Streptomyces flavogriseus ATCC 33331	Actinobacteria	1	1	1	0	1	0	0	0	0	0	0	0
698960	Gardnerella vaginalis 00703Dmash	Actinobacteria	0	0	1	0	1	1	0	0	0	0	0	0
102897	Frankia sp. EUN1f	Actinobacteria	1	1	1	1	1	0	0	0	0	0	0	0
765111	Propionibacterium acnes HL027PA1	Actinobacteria	0	1	1	0	1	0	0	0	0	0	0	0
765091	Propionibacterium acnes HL059PA1	Actinobacteria	0	1	1	0	1	0	0	0	0	0	0	0
698962	Corynebacterium diphtheriae 31A	Actinobacteria	1	1	1	0	1	1	0	0	0	0	0	1
765092	Propionibacterium acnes HL059PA2	Actinobacteria	0	1	1	0	1	0	0	0	0	0	0	0
1.00172e+06	Mycobacterium abscessus 3A-0930-S	Actinobacteria	1	1	1	0	0	0	0	1	0	0	0	0
563033	Rothia mucilaginosa M508	Actinobacteria	1	1	1	0	1	0	0	1	0	0	0	1
78331.5	Mycobacterium canettii	Actinobacteria	1	1	1	0	1	0	1	0	0	0	0	0
765101	Propionibacterium acnes HL050PA2	Actinobacteria	0	1	1	0	1	0	0	0	0	0	0	0
765070	Propionibacterium acnes HL013PA2	Actinobacteria	0	1	1	0	1	0	0	0	0	0	0	0
478435	Mycobacterium tuberculosis KZN 605	Actinobacteria	1	1	1	0	1	0	1	0	0	0	0	0
566552	Bifidobacterium catenulatum DSM 16992	Actinobacteria	0	0	1	0	1	1	0	0	0	0	0	0
742729	Bifidobacterium animalis subsp. lactis Bi-07	Actinobacteria	0	0	1	0	1	1	0	0	0	0	0	0
445976	Collinsella stercoris DSM 13279	Actinobacteria	0	0	0	0	1	1	0	0	0	0	0	0
1.13688e+06	Propionibacterium acnes PRP-38	Actinobacteria	0	1	1	0	1	0	0	0	0	0	0	0
685727	Rhodococcus equi 103S	Actinobacteria	1	1	1	0	1	0	0	1	0	0	0	0
765084	Propionibacterium acnes HL060PA1	Actinobacteria	0	1	1	0	1	0	0	0	0	0	0	0
596312	Micrococcus luteus SK58	Actinobacteria	1	1	0	0	1	0	0	0	0	0	0	0
479432	Streptosporangium roseum DSM 43021	Actinobacteria	1	0	1	1	0	0	1	1	0	0	0	0
465515	Micrococcus luteus NCTC 2665	Actinobacteria	1	1	0	0	1	0	0	1	0	0	0	0
679197	Segniliparus rugosus ATCC BAA-974	Actinobacteria	1	1	1	0	0	0	1	0	0	0	0	0
457427	Streptomyces hygroscopicus ATCC 53653	Actinobacteria	1	1	1	0	0	0	1	1	0	0	0	0
1.16829e+06	Bifidobacterium animalis subsp. lactis B420	Actinobacteria	0	0	1	0	1	1	0	0	0	0	0	0
1.07509e+06	Corynebacterium glutamicum S9114	Actinobacteria	1	1	1	0	1	0	0	0	0	0	0	0
1.00172e+06	Mycobacterium abscessus 4S-0206	Actinobacteria	1	1	1	0	0	0	0	1	0	0	0	0
1.20673e+06	Nocardia carnea NBRC 14403	Actinobacteria	1	1	1	0	1	0	0	1	0	0	0	0
477641	Modestobacter marinus BC501	Actinobacteria	1	1	1	0	1	0	0	0	0	0	0	0
100226	Streptomyces coelicolor A3(2)	Actinobacteria	1	1	1	0	1	1	1	1	0	0	0	0
1.10805e+06	Gordonia rhizosphera NBRC 16068	Actinobacteria	1	1	1	1	1	1	0	1	0	0	0	0
1.12572e+06	Rothia aeria F0474	Actinobacteria	1	1	1	0	1	0	1	1	0	0	0	1
765121	Propionibacterium acnes HL082PA2	Actinobacteria	0	1	1	0	1	0	0	0	0	0	0	0
1.17563e+06	Mycobacterium abscessus M148	Actinobacteria	1	1	0	0	1	0	0	1	0	0	0	0
1.00174e+06	Mycobacterium abscessus 6G-0212	Actinobacteria	1	1	1	0	0	0	0	1	0	0	0	0
469594	Bifidobacterium sp. 12_1_47BFAA	Actinobacteria	0	0	1	0	1	1	0	0	0	0	0	0
1.08945e+06	Gordonia sputi NBRC 100414	Actinobacteria	1	1	1	0	1	0	0	0	0	0	0	0
1.08945e+06	Gordonia terrae NBRC 100016	Actinobacteria	1	1	1	0	1	0	0	1	0	0	0	0
442563	Bifidobacterium animalis subsp. lactis AD011	Actinobacteria	0	0	1	0	1	1	0	0	0	0	0	0
1.07357e+06	Gordonia araii NBRC 100433	Actinobacteria	1	1	1	0	1	0	0	0	0	0	0	0
36809.5	Mycobacterium abscessus	Actinobacteria	1	1	1	0	0	0	0	1	0	0	0	0
863240	Corynebacterium nuruki S6-4	Actinobacteria	1	1	1	0	1	0	0	1	0	0	0	1
757422	Mycobacterium tuberculosis H37RvJO	Actinobacteria	1	1	1	0	1	0	1	0	0	0	0	0
478434	Mycobacterium tuberculosis KZN 1435	Actinobacteria	1	1	1	0	1	0	1	0	0	0	0	0
883066	Actinobaculum massiliae ACS-171-V-Col2	Actinobacteria	0	1	0	0	1	1	0	0	0	0	0	0
164757	Mycobacterium sp. JLS	Actinobacteria	1	1	1	0	1	0	1	1	0	0	0	0
515616	Mycobacterium tuberculosis 02_1987	Actinobacteria	1	1	1	0	1	0	1	0	0	0	0	0
548476	Corynebacterium aurimucosum ATCC 700975	Actinobacteria	1	1	1	0	1	1	1	0	0	0	0	0
1.20754e+06	Bifidobacterium bifidum LMG 13195	Actinobacteria	0	0	1	0	1	1	0	0	0	0	0	0
611304	Mycobacterium tuberculosis K85	Actinobacteria	1	1	1	0	1	0	1	0	0	0	0	0
1.16602e+06	Corynebacterium diphtheriae bv. intermedius str. NCTC 5011	Actinobacteria	1	1	1	0	1	1	0	0	0	0	0	1
591158	Streptomyces sp. AA4	Actinobacteria	1	0	1	1	1	0	0	0	0	0	0	0
457429	Streptomyces pristinaespiralis ATCC 25486	Actinobacteria	0	1	1	0	1	0	0	0	0	0	0	0
525264	Corynebacterium pseudogenitalium ATCC 33035	Actinobacteria	1	1	1	0	1	1	0	0	0	0	0	0
1.15086e+06	Micromonospora lupini str. Lupac 08	Actinobacteria	1	1	1	0	0	0	0	1	0	0	0	0
196164	Corynebacterium efficiens YS-314	Actinobacteria	1	1	1	0	1	0	0	0	0	0	0	0
882100	Mycobacterium tuberculosis BTB05-559	Actinobacteria	1	1	1	0	1	0	1	0	0	0	0	0
196164	Corynebacterium efficiens YS-314 (Prj:34585)	Actinobacteria	1	1	1	0	1	0	0	0	0	0	0	0
188626	Dermacoccus sp. Ellin185	Actinobacteria	1	1	1	0	1	0	0	1	0	0	0	0
1.20672e+06	Nocardia aobensis NBRC 100429	Actinobacteria	1	1	1	0	0	0	0	1	0	0	0	0
1.00173e+06	Mycobacterium abscessus 5S-1212	Actinobacteria	1	1	1	0	0	0	0	1	0	0	0	0
561180	Bifidobacterium gallicum DSM 20093	Actinobacteria	0	0	1	0	1	1	0	0	0	0	0	0
591159	Streptomyces viridochromogenes DSM 40736	Actinobacteria	1	1	1	0	0	0	1	0	0	0	0	0
479432	Nakamurella multipartita DSM 44233	Actinobacteria	1	1	1	0	1	1	1	1	0	0	0	0
525262	Corynebacterium jeikeium ATCC 43734	Actinobacteria	1	1	1	0	1	0	0	0	0	0	0	0
257309	Corynebacterium diphtheriae NCTC 13129	Actinobacteria	1	1	1	0	1	1	0	0	0	0	0	1
163876	Propionibacterium acnes HL025PA2	Actinobacteria	0	1	1	0	1	0	0	0	0	0	0	0
765116	Propionibacterium acnes HL002PA2	Actinobacteria	0	1	1	0	1	0	0	0	0	0	0	0
1.20568e+06	Mycobacterium canettii CIPT 140070008	Actinobacteria	1	1	1	0	1	0	1	0	0	0	0	0
1.21406e+06	Mycobacterium intracellulare M.i.198	Actinobacteria	1	1	1	0	1	0	1	0	0	0	0	0
1.07798e+06	Gordonia rubripertincta NBRC 101908	Actinobacteria	1	1	1	0	1	0	0	0	0	0	0	0
1.00171e+06	Mycobacterium massiliense CCUG 48898	Actinobacteria	1	1	1	0	0	0	0	1	0	0	0	0
548477	Corynebacterium aurimucosum ATCC 700975 (Prj:31451)	Actinobacteria	1	1	1	0	1	1	1	0	0	0	0	0
1.19417e+06	Microbacterium yannicii PS01	Actinobacteria	1	1	1	0	1	0	0	1	0	0	0	0
1.08745e+06	Corynebacterium pseudotuberculosis 3/99-5	Actinobacteria	1	1	1	0	1	1	0	0	0	0	0	0
1.16175e+06	Bifidobacterium longum subsp. longum 2-2B	Actinobacteria	0	0	1	0	1	1	0	0	0	0	0	0
1.00173e+06	Mycobacterium abscessus 4S-0116-R	Actinobacteria	1	1	1	0	0	0	0	1	0	0	0	0
911598	Bifidobacterium animalis subsp. lactis BS 01	Actinobacteria	0	0	1	0	1	1	0	0	0	0	0	0
233414	Mycobacterium bovis AF2122/97	Actinobacteria	1	1	1	0	1	0	1	0	0	0	0	0
585529	Corynebacterium genitalium ATCC 33030	Actinobacteria	1	1	1	0	1	0	0	0	0	0	0	0
378753	Kocuria rhizophila DC2201	Actinobacteria	1	1	1	0	1	0	0	1	0	0	0	0
83331.2	Mycobacterium tuberculosis CDC1551	Actinobacteria	1	1	1	0	1	0	1	0	0	0	0	0
525245	Actinomyces coleocanis DSM 15436	Actinobacteria	0	0	0	0	1	1	0	0	0	0	0	0
702459	Bifidobacterium bifidum PRL2010	Actinobacteria	0	0	1	0	1	1	0	0	0	0	0	0
520140	Mycobacterium tuberculosis EAS054	Actinobacteria	1	1	1	0	1	0	1	0	0	0	0	0
765083	Propionibacterium acnes HL087PA3	Actinobacteria	0	1	1	0	1	0	0	0	0	0	0	0
1.00174e+06	Mycobacterium abscessus 6G-0125-S	Actinobacteria	1	1	1	0	0	0	0	1	0	0	0	0
698950	Gardnerella vaginalis 284V	Actinobacteria	0	0	1	0	1	1	0	0	0	0	0	0
1.07449e+06	Brachybacterium squillarum M-6-3	Actinobacteria	1	1	0	0	1	1	1	1	0	0	0	0
457428	Streptomyces lividans TK24	Actinobacteria	1	1	1	0	1	1	1	1	0	0	0	0
1.00172e+06	Mycobacterium abscessus 3A-0122-R	Actinobacteria	1	1	1	0	0	0	0	1	0	0	0	0
548480	Mobiluncus curtisii ATCC 43063	Actinobacteria	0	0	0	0	0	1	0	0	0	0	0	0
269800	Thermobifida fusca YX	Actinobacteria	1	0	1	0	1	0	0	0	0	0	0	0
754252	Propionibacterium freudenreichii subsp. shermanii CIRM-BIA1	Actinobacteria	0	1	1	0	1	0	0	1	0	0	0	0
218496	Tropheryma whipplei TW08/27	Actinobacteria	0	0	1	0	0	0	0	0	0	0	0	0
875328	Mycobacterium sp. JDM601	Actinobacteria	1	1	1	0	1	0	0	0	0	0	0	0
1.09577e+06	Sanguibacter sp. JC301	Actinobacteria	0	1	1	0	1	1	1	1	0	0	0	0
858619	Corynebacterium variabile DSM 44702	Actinobacteria	1	1	1	0	1	0	0	1	0	0	0	1
521096	Atopobium parvulum DSM 20469	Actinobacteria	0	0	0	0	1	1	0	0	0	0	0	0
525370	Rhodococcus equi ATCC 33707	Actinobacteria	1	1	1	0	1	0	0	1	0	0	0	0
996637	Streptomyces griseoaurantiacus M045	Actinobacteria	1	1	1	0	1	1	0	0	0	0	0	0
473820	Bifidobacterium dentium ATCC 27678	Actinobacteria	0	0	1	0	1	1	0	0	0	0	0	0
907262	Gardnerella vaginalis 41V	Actinobacteria	0	0	1	0	1	1	0	0	0	0	0	0
882082	Saccharomonospora cyanea NA-134	Actinobacteria	1	1	1	1	0	0	0	0	0	0	0	0
471852	Thermomonospora curvata DSM 43183	Actinobacteria	1	0	0	0	0	0	0	0	0	0	0	0
649764	Slackia exigua ATCC 700122	Actinobacteria	0	0	0	0	0	0	0	0	0	0	0	0
227882	Streptomyces avermitilis MA-4680	Actinobacteria	1	1	1	0	0	0	0	0	0	0	0	0
765874	Corynebacterium pseudotuberculosis FRC41	Actinobacteria	1	1	1	0	1	1	0	0	0	0	0	0
1.09105e+06	Mycobacterium abscessus subsp. bolletii BD	Actinobacteria	1	1	1	0	0	0	0	1	0	0	0	0
1.00173e+06	Mycobacterium abscessus 5S-0304	Actinobacteria	1	1	1	0	0	0	0	1	0	0	0	0
478802	Kytococcus sedentarius DSM 20547	Actinobacteria	1	1	1	0	1	0	0	1	0	0	0	0
1.20673e+06	Nocardia otitidiscaviarum NBRC 14405	Actinobacteria	1	1	1	0	1	0	0	1	0	0	0	0
652616	Mycobacterium tuberculosis str. Erdman = ATCC 35801	Actinobacteria	1	1	1	0	1	0	1	0	0	0	0	0
1.02737e+06	Gordonia alkanivorans NBRC 16433	Actinobacteria	1	1	1	0	1	0	0	0	0	0	0	0
1.16174e+06	Bifidobacterium longum subsp. longum 1-6B	Actinobacteria	0	0	1	0	1	1	0	0	0	0	0	0
446470	Stackebrandtia nassauensis DSM 44728	Actinobacteria	1	0	1	0	1	0	0	0	0	0	0	0
106370	Frankia sp. CcI3	Actinobacteria	1	1	1	0	1	0	0	0	0	0	0	0
1.20568e+06	Mycobacterium canettii CIPT 140060008	Actinobacteria	1	1	1	0	1	0	1	0	0	0	0	0
757421	Mycobacterium tuberculosis H37RvLP	Actinobacteria	1	1	1	0	1	0	1	0	0	0	0	0
765103	Propionibacterium acnes HL030PA1	Actinobacteria	0	1	1	0	1	0	0	0	0	0	0	0
1.18461e+06	Kineosphaera limosa NBRC 100340	Actinobacteria	0	0	0	0	1	1	0	1	0	0	0	0
944560	Actinomyces sp. oral taxon 175 str. F0384	Actinobacteria	0	1	1	0	1	1	0	0	0	0	0	0
682148	Gardnerella vaginalis 5-1	Actinobacteria	0	0	1	0	1	1	0	0	0	0	0	0
998089	Mycobacterium bovis BCG str. China	Actinobacteria	1	1	1	0	1	0	1	0	0	0	0	0
395095	Mycobacterium tuberculosis str. Haarlem	Actinobacteria	1	1	1	0	1	0	1	0	0	0	0	0
196162	Nocardioides sp. JS614	Actinobacteria	1	0	1	0	1	0	1	1	0	0	0	0
446469	Sanguibacter keddiei keddieii DSM 10542	Actinobacteria	0	1	1	0	1	1	1	1	0	0	0	0
203267	Tropheryma whipplei str. Twist	Actinobacteria	0	0	1	0	0	0	0	0	0	0	0	0
675515	Mycobacterium tuberculosis SUMu004	Actinobacteria	1	1	1	0	1	0	1	0	0	0	0	0
765086	Propionibacterium acnes HL092PA1	Actinobacteria	0	1	1	0	1	0	0	0	0	0	0	0
525246	Actinomyces urogenitalis DSM 15434	Actinobacteria	0	1	0	0	1	1	0	0	0	0	0	0
262316	Mycobacterium avium subsp. paratuberculosis K-10	Actinobacteria	1	1	1	0	1	0	1	0	0	0	0	0
206673	Bifidobacterium longum NCC2705	Actinobacteria	0	0	1	0	1	1	0	0	0	0	0	0
765067	Propionibacterium acnes HL053PA2	Actinobacteria	0	1	1	0	1	0	0	0	0	0	0	0
298655	Frankia sp. CN3	Actinobacteria	1	1	1	0	1	0	1	0	0	0	0	0
471854	Beutenbergia cavernae DSM 12333	Actinobacteria	0	0	1	0	1	0	0	1	0	0	0	0
266117	Rubrobacter xylanophilus DSM 9941	Actinobacteria	1	1	1	0	1	0	0	0	0	0	0	0
471856	Jonesia denitrificans DSM 20603	Actinobacteria	0	1	1	0	1	1	1	1	0	0	0	0
566461	Streptomyces ghanaensis ATCC 14672	Actinobacteria	1	1	1	0	1	0	1	0	0	0	0	0
857290	Scardovia wiggsiae F0424	Actinobacteria	0	0	0	0	1	1	0	0	0	0	0	0
1.11794e+06	Corynebacterium pseudotuberculosis P54B96	Actinobacteria	1	1	1	0	1	1	0	0	0	0	0	0
1.09105e+06	Propionibacterium acnes ATCC 11828	Actinobacteria	0	1	1	0	1	0	0	0	0	0	0	0
1.00171e+06	Mycobacterium massiliense 2B-0626	Actinobacteria	1	1	1	0	0	0	0	1	0	0	0	0
1.16229e+06	Mycobacterium abscessus M154	Actinobacteria	1	1	1	0	0	0	0	1	0	0	0	0
1.26587e+06	Streptomyces rimosus subsp. rimosus ATCC 10970	Actinobacteria	1	1	1	0	1	1	1	0	0	0	0	0
1.20673e+06	Nocardia cyriacigeorgica NBRC 100375	Actinobacteria	1	1	1	0	1	0	0	1	0	0	0	0
765093	Propionibacterium acnes HL086PA1	Actinobacteria	0	1	1	0	1	0	0	0	0	0	0	0
471857	Saccharomonospora viridis DSM 43017	Actinobacteria	1	0	1	1	0	0	0	0	0	0	0	0
469378	Cryptobacterium curtum DSM 15641	Actinobacteria	1	0	0	0	0	0	0	0	0	0	0	0
290399	Arthrobacter sp. FB24	Actinobacteria	1	1	1	0	1	0	0	1	0	0	0	0
555970	Bifidobacterium animalis subsp. lactis DSM 10140	Actinobacteria	0	0	1	0	1	1	0	0	0	0	0	0
340322	Corynebacterium glutamicum R	Actinobacteria	1	1	1	0	1	0	0	0	0	0	0	0
306537	Corynebacterium jeikeium K411	Actinobacteria	1	1	1	0	1	0	0	0	0	0	0	0
1.20672e+06	Nocardia brasiliensis NBRC 14402	Actinobacteria	1	1	1	0	1	0	0	1	0	0	0	0
675512	Mycobacterium tuberculosis SUMu001	Actinobacteria	1	1	1	0	1	0	1	0	0	0	0	0
765075	Propionibacterium acnes HL072PA2	Actinobacteria	0	1	1	0	1	0	0	0	0	0	0	0
216595	Mycobacterium marinum M	Actinobacteria	1	1	1	0	1	0	1	1	0	0	0	1
521097	Tsukamurella paurometabola DSM 20162	Actinobacteria	1	1	1	1	1	0	0	0	0	0	0	0
398514	Bifidobacterium bifidum NCIMB 41171	Actinobacteria	0	0	1	0	1	1	0	0	0	0	0	0
525260	Corynebacterium accolens ATCC 49725	Actinobacteria	1	1	1	0	1	1	0	0	0	0	0	0
1.11806e+06	Actinomyces sp. ph3	Actinobacteria	0	0	0	0	1	1	0	0	0	0	0	0
765080	Propionibacterium acnes HL110PA4	Actinobacteria	0	1	1	0	1	0	0	0	0	0	0	0
659019	Mycobacterium tuberculosis W-148	Actinobacteria	1	1	1	0	1	0	1	0	0	0	0	0
1.20674e+06	Nocardia concava NBRC 100430	Actinobacteria	1	1	1	0	1	1	1	1	0	0	0	0
1.00174e+06	Mycobacterium abscessus 5S-0817	Actinobacteria	1	1	1	0	0	0	0	1	0	0	0	0
561304	Mycobacterium leprae Br4923	Actinobacteria	1	1	1	0	1	0	1	0	0	0	0	0
246196	Mycobacterium smegmatis str. MC2 155	Actinobacteria	1	1	1	1	0	0	1	0	0	0	0	0
547044	Bifidobacterium pseudocatenulatum DSM 20438 = JCM 1200	Actinobacteria	0	0	1	0	1	1	0	0	0	0	0	0
435830	Actinomyces graevenitzii C83	Actinobacteria	0	1	0	0	1	1	0	0	0	0	0	0
747368	Mycobacterium tuberculosis X122	Actinobacteria	1	1	1	0	1	0	1	0	0	0	0	0
450748	Propionibacterium sp. 5_U_42AFAA	Actinobacteria	0	1	1	0	1	0	0	0	0	0	0	0
765089	Propionibacterium acnes HL025PA1	Actinobacteria	0	1	1	0	1	0	0	0	0	0	0	0
765076	Propionibacterium acnes HL074PA1	Actinobacteria	0	1	1	0	1	0	0	0	0	0	0	0
1.16229e+06	Mycobacterium abscessus M115	Actinobacteria	1	1	1	0	0	0	0	1	0	0	0	0
391904	Bifidobacterium longum subsp. infantis ATCC 15697	Actinobacteria	0	0	1	0	1	1	0	0	0	0	0	0
253839	Streptomyces sp. C	Actinobacteria	1	1	1	0	1	1	0	0	0	0	0	0
348776	Mycobacterium tuberculosis C	Actinobacteria	1	1	1	0	1	0	1	0	0	0	0	0
930171	Arthrobacter phenanthrenivorans Sphe3	Actinobacteria	1	1	1	0	1	0	0	1	0	0	0	0
1.13838e+06	Mycobacterium intracellulare MOTT-02	Actinobacteria	1	1	1	0	1	0	1	0	0	0	0	0
1.0057e+06	Propionibacterium sp. CC003-HC2	Actinobacteria	0	1	1	0	1	0	0	0	0	0	0	0
525284	Gardnerella vaginalis ATCC 14019	Actinobacteria	0	0	1	0	1	1	0	0	0	0	0	0
698967	Corynebacterium diphtheriae HC01	Actinobacteria	1	1	1	0	1	1	0	0	0	0	0	1
272631	Mycobacterium leprae TN	Actinobacteria	1	1	0	0	1	0	1	0	0	0	0	0
1.13385e+06	Nocardia brasiliensis ATCC 700358	Actinobacteria	1	1	1	0	1	0	0	1	0	0	0	0
552531	Bifidobacterium animalis subsp. lactis BB-12	Actinobacteria	0	0	1	0	1	1	0	0	0	0	0	0
1.17613e+06	Mycobacterium abscessus M152	Actinobacteria	1	1	1	0	0	0	0	1	0	0	0	0
1.1619e+06	Bifidobacterium longum subsp. longum 35B	Actinobacteria	0	0	1	0	1	1	0	0	0	0	0	0
1.00172e+06	Mycobacterium abscessus 3A-0731	Actinobacteria	1	1	1	0	0	0	0	1	0	0	0	0
1.07511e+06	Bifidobacterium animalis subsp. lactis BLC1	Actinobacteria	0	0	1	0	1	1	0	0	0	0	0	0
478433	Mycobacterium tuberculosis KZN 4207	Actinobacteria	1	1	1	0	1	0	1	0	0	0	0	0
1.00172e+06	Mycobacterium abscessus 3A-0810-R	Actinobacteria	1	1	1	0	0	0	0	1	0	0	0	0
553481	Mycobacterium avium subsp. avium ATCC 25291	Actinobacteria	1	1	1	0	1	0	1	0	0	0	0	0
206672	Bifidobacterium longum NCC2705	Actinobacteria	0	0	1	0	1	1	0	0	0	0	0	0
871571	Mobiluncus mulieris ATCC 35239	Actinobacteria	0	1	0	0	1	1	0	0	0	0	0	0
936047	Propionibacterium sp. 409-HC1	Actinobacteria	0	1	1	0	1	0	0	0	0	0	0	0
479437	Eggerthella lenta DSM 2243	Actinobacteria	1	0	0	0	1	0	0	0	0	0	0	0
698964	Corynebacterium diphtheriae PW8	Actinobacteria	1	1	1	0	1	1	0	0	0	0	0	1
710685	Mycobacterium rhodesiae NBB3	Actinobacteria	1	1	1	0	1	0	1	1	0	0	0	0
593908	Cellvibrio gilvus ATCC 13127 ([Cellvibrio] gilvus ATCC 13127)	Actinobacteria	0	1	0	0	1	1	1	1	0	0	0	0
757417	Mycobacterium tuberculosis H37RvAE	Actinobacteria	1	1	1	0	1	0	1	0	0	0	0	0
765119	Propionibacterium acnes HL056PA1	Actinobacteria	0	1	1	0	1	0	0	0	0	0	0	0
369724	Salinispora tropica CNB-440	Actinobacteria	1	0	1	0	1	0	0	1	0	0	0	0
871562	Bifidobacterium dentium ATCC 27679	Actinobacteria	0	0	1	0	1	1	0	0	0	0	0	0
1.11114e+06	Slackia sp. CM382	Actinobacteria	0	0	0	0	0	0	0	0	0	0	0	0
698959	Gardnerella vaginalis 00703C2mash	Actinobacteria	0	0	1	0	1	1	0	0	0	0	0	0
442563	Bifidobacterium animalis subsp. lactis AD011	Actinobacteria	0	0	1	0	1	1	0	0	0	0	0	0
1.07714e+06	Dietzia alimentaria 72	Actinobacteria	1	1	1	0	1	0	0	0	0	0	0	0
1.00174e+06	Mycobacterium abscessus 6G-0728-R	Actinobacteria	1	1	1	0	0	0	0	1	0	0	0	0
765079	Propionibacterium acnes HL110PA3	Actinobacteria	0	1	1	0	1	0	0	0	0	0	0	0
1.20672e+06	Nocardia abscessus NBRC 100374	Actinobacteria	1	1	1	0	1	0	0	1	0	0	0	0
698968	Corynebacterium diphtheriae HC02	Actinobacteria	1	1	1	0	1	1	0	0	0	0	0	1
484020	Bifidobacterium bifidum BGN4	Actinobacteria	0	0	1	0	1	1	0	0	0	0	0	0
457431	Streptomyces roseosporus NRRL 15998	Actinobacteria	1	1	1	0	1	0	0	0	0	0	0	0
553190	Gardnerella vaginalis 409-05	Actinobacteria	0	0	1	0	1	1	0	0	0	0	0	0
765112	Propionibacterium acnes HL027PA2	Actinobacteria	0	1	1	0	1	0	0	0	0	0	0	0
479433	Streptosporangium roseum DSM 43021	Actinobacteria	1	0	1	1	0	0	1	1	0	0	0	0
1.10804e+06	Gordonia otitidis NBRC 100426	Actinobacteria	1	1	1	0	1	0	1	0	0	0	0	0
469384	Conexibacter woesei DSM 14684	Actinobacteria	1	1	1	0	1	0	0	0	0	0	0	0
203268	Tropheryma whipplei str. Twist	Actinobacteria	0	0	1	0	0	0	0	0	0	0	0	0
465541	Streptomyces sp. Mg1	Actinobacteria	1	1	1	0	0	0	0	1	0	0	0	0
457430	Streptomyces roseosporus NRRL 11379	Actinobacteria	1	1	1	0	1	0	0	0	0	0	0	0
1.14713e+06	Bifidobacterium asteroides PRL2011	Actinobacteria	0	0	1	0	1	1	0	0	0	0	0	0
904144	Gardnerella vaginalis 101	Actinobacteria	0	0	1	0	1	1	0	0	0	0	0	0
1.11806e+06	Coriobacteriaceae bacterium phI	Actinobacteria	1	1	0	0	1	1	0	0	0	0	0	0
1.07797e+06	Gordonia effusa NBRC 100432	Actinobacteria	1	1	1	0	1	0	0	0	0	0	0	0
997355	Propionibacterium avidum ATCC 25577	Actinobacteria	0	1	1	0	1	0	0	0	0	0	0	0
246196	Mycobacterium smegmatis str. MC2 155	Actinobacteria	1	1	1	1	0	0	1	0	0	0	0	0
326424	Frankia alni ACN14a	Actinobacteria	1	1	1	0	1	0	0	0	0	0	0	0
1.08164e+06	Aquiluna sp. IMCC13023	Actinobacteria	1	0	1	0	0	0	0	1	0	0	0	0
525268	Corynebacterium striatum ATCC 6940	Actinobacteria	1	1	1	0	1	1	1	0	0	0	0	0
641144	Parascardovia denticolens F0305	Actinobacteria	0	0	1	0	1	1	0	0	0	0	0	0
1.13888e+06	Mycobacterium tuberculosis	Actinobacteria	1	1	1	0	1	0	1	0	0	0	0	0
411904	Collinsella aerofaciens ATCC 25986	Actinobacteria	1	1	0	0	1	1	0	0	0	0	0	0
1.20319e+06	Corynebacterium timonense 5401744	Actinobacteria	1	1	1	0	0	0	0	0	0	0	0	0
661087	Olsenella sp. oral taxon 809 str. F0356	Actinobacteria	1	0	0	0	1	1	0	0	0	0	0	0
515617	Mycobacterium tuberculosis T92	Actinobacteria	1	1	1	0	1	0	1	0	0	0	0	0
765120	Propionibacterium acnes HL082PA1	Actinobacteria	0	1	1	0	1	0	0	0	0	0	0	0
251791	Mycoplasma gallisepticum CA06_2006.052-5-2P	Actinobacteria	0	1	0	0	1	0	0	1	0	0	0	0
313590	Janibacter sp. HTCC2649	Actinobacteria	1	0	1	1	1	0	0	0	0	0	0	0
553206	Corynebacterium tuberculostearicum SK141	Actinobacteria	1	1	1	0	1	1	0	0	0	0	0	0
698963	Corynebacterium diphtheriae C7 (beta)	Actinobacteria	1	1	1	0	1	1	0	0	0	0	0	1
742818	Slackia piriformis YIT 12062	Actinobacteria	1	0	0	0	1	0	0	0	0	0	0	0
1.00172e+06	Mycobacterium abscessus 4S-0303	Actinobacteria	1	1	1	0	0	0	0	1	0	0	0	0
219305	Micromonospora sp. ATCC 39149	Actinobacteria	1	0	1	0	0	0	0	1	0	0	0	0
455632	Streptomyces griseus subsp. griseus NBRC 13350	Actinobacteria	1	1	1	0	1	0	0	0	0	0	0	0
864564	Parascardovia denticolens DSM 10105 = JCM 12538	Actinobacteria	0	0	1	0	1	1	0	0	0	0	0	0
1.00173e+06	Mycobacterium abscessus 4S-0726-RB	Actinobacteria	1	1	1	0	0	0	0	1	0	0	0	0
710686	Mycobacterium smegmatis JS623	Actinobacteria	1	1	1	0	1	0	1	1	0	0	0	0
83332.3	Mycobacterium tuberculosis strain H37Rv / BROAD	Actinobacteria	1	1	1	0	1	0	1	0	0	0	0	0
765072	Propionibacterium acnes HL043PA1	Actinobacteria	0	1	1	0	1	0	0	0	0	0	0	0
762963	Actinomyces sp. oral taxon 170 str. F0386	Actinobacteria	0	1	1	0	1	1	0	0	0	0	0	0
350058	Mycobacterium vanbaaleni vanbaalenii PYR-1	Actinobacteria	1	1	1	0	1	0	1	1	0	0	0	0
698956	Gardnerella vaginalis 1400E	Actinobacteria	0	0	1	0	1	1	0	0	0	0	0	0
680646	Rothia mucilaginosa DY-18	Actinobacteria	1	1	1	0	1	0	0	1	0	0	0	1
1.11497e+06	Propionibacterium acnes TypeIA2 P.acn33	Actinobacteria	0	1	1	0	1	0	0	0	0	0	0	0
1.20673e+06	Nocardia higoensis NBRC 100133	Actinobacteria	1	1	1	0	1	0	1	1	0	0	0	0
935298	Corynebacterium pseudotuberculosis PAT10	Actinobacteria	1	1	1	0	1	1	0	0	0	0	0	0
765102	Propionibacterium acnes HL050PA3	Actinobacteria	0	1	1	0	1	0	0	0	0	0	0	0
1.06454e+06	Brachybacterium paraconglomeratum LC44	Actinobacteria	1	1	0	0	1	1	0	1	0	0	0	0
765088	Propionibacterium acnes HL083PA2	Actinobacteria	0	1	1	0	1	0	0	0	0	0	0	0
759350	Bifidobacterium longum subsp. longum JDM301	Actinobacteria	0	0	1	0	1	1	0	0	0	0	0	0
313589	Janibacter sp. HTCC2649	Actinobacteria	1	0	1	1	1	0	0	0	0	0	0	0
765071	Propionibacterium acnes HL078PA1	Actinobacteria	0	1	1	0	1	0	0	0	0	0	0	0
717523	Mycobacterium bovis BCG str. Mexico	Actinobacteria	1	1	1	0	1	0	1	0	0	0	0	0
882081	Saccharomonospora azurea NA-128	Actinobacteria	1	1	1	1	0	0	0	0	0	0	0	0
765106	Propionibacterium acnes HL001PA1	Actinobacteria	0	1	1	0	1	0	0	0	0	0	0	0
134676	Actinoplanes sp. SE50/110	Actinobacteria	1	1	1	0	1	0	0	1	0	0	0	0
446466	Cellulomonas flavigena DSM 20109	Actinobacteria	0	0	0	0	1	1	1	1	0	0	0	0
391037	Salinispora arenicola CNS-205	Actinobacteria	1	0	1	0	1	0	1	1	0	0	0	0
553201	Rothia mucilaginosa ATCC 25296	Actinobacteria	1	1	1	0	1	0	0	1	0	0	0	1
547044	Bifidobacterium pseudocatenulatum DSM 20438	Actinobacteria	0	0	1	0	1	1	0	0	0	0	0	0
611303	Mycobacterium tuberculosis CPHL_A	Actinobacteria	1	1	1	0	1	0	1	0	0	0	0	0
591167	Streptomyces flavogriseus ATCC 33331	Actinobacteria	1	1	1	0	1	0	0	0	0	0	0	0
682147	Gardnerella vaginalis AMD	Actinobacteria	0	0	1	0	1	1	0	0	0	0	0	0
405948	Saccharopolyspora erythraea NRRL 2338	Actinobacteria	1	0	1	1	1	0	0	0	0	0	0	0
887899	Mobiluncus curtisii subsp. holmesii ATCC 35242	Actinobacteria	0	0	0	0	0	1	0	0	0	0	0	0
649189	Streptomyces sp. ACT-1	Actinobacteria	1	1	1	0	1	0	0	0	0	0	0	0
675520	Mycobacterium tuberculosis SUMu009	Actinobacteria	1	1	1	0	1	0	1	0	0	0	0	0
563032	Rothia dentocariosa M567	Actinobacteria	1	1	1	0	1	0	0	1	0	0	0	1
1.16228e+06	Mycobacterium abscessus M24	Actinobacteria	1	1	1	0	0	0	0	1	0	0	0	0
1.16887e+06	Corynebacterium pseudotuberculosis 258	Actinobacteria	1	1	1	0	1	1	0	0	0	0	0	0
700508	Mycobacterium sp. VKM Ac-1815D	Actinobacteria	1	1	1	0	1	0	1	0	0	0	0	0
1.1107e+06	Nocardia asteroides NBRC 15531	Actinobacteria	1	1	1	0	0	0	0	1	0	0	0	0
882083	Saccharomonospora marina XMU15	Actinobacteria	1	1	1	0	1	0	1	1	0	0	0	0
1.08745e+06	Corynebacterium pseudotuberculosis 31	Actinobacteria	1	1	1	0	1	1	0	0	0	0	0	0
234622	Rhodococcus erythropolis PR4	Actinobacteria	1	1	1	0	1	0	0	1	0	0	0	0
479433	Catenulispora acidiphila DSM 44928	Actinobacteria	1	1	1	0	1	0	0	1	0	0	0	0
1.08946e+06	Mobilicoccus pelagius NBRC 104925	Actinobacteria	0	0	0	0	1	0	0	0	0	0	0	0
557599	Mycobacterium kansasii ATCC 12478	Actinobacteria	1	1	1	0	1	0	1	1	0	0	0	0
888056	Actinomyces sp. oral taxon 448 str. F0400	Actinobacteria	0	1	0	0	1	1	0	0	0	0	0	0
765058	Propionibacterium acnes HL096PA2	Actinobacteria	0	1	1	0	1	0	0	0	0	0	0	0
1.11896e+06	Arthrobacter sp. Rue61a	Actinobacteria	1	1	1	0	1	0	0	1	0	0	0	0
1.00946e+06	Gardnerella vaginalis HMP9231	Actinobacteria	0	0	1	0	1	1	0	0	0	0	0	0
1.03248e+06	Microlunatus phosphovorus NM-1	Actinobacteria	1	0	1	0	1	1	1	1	0	0	0	0
1.00174e+06	Mycobacterium abscessus 6G-1108	Actinobacteria	1	1	1	0	0	0	0	1	0	0	0	0
262316	Mycobacterium avium subsp. paratuberculosis str. k10	Actinobacteria	1	1	1	0	1	0	1	0	0	0	0	0
765065	Propionibacterium acnes HL020PA1	Actinobacteria	0	1	1	0	1	0	0	0	0	0	0	0
269801	Thermobifida fusca YX	Actinobacteria	1	0	1	0	1	0	0	0	0	0	0	0
553200	Propionibacterium acnes SK137	Actinobacteria	0	1	1	0	1	0	0	0	0	0	0	0
336983	Mycobacterium tuberculosis F11	Actinobacteria	1	1	1	0	1	0	1	0	0	0	0	0
502558	Eggerthella sp. YY7918	Actinobacteria	1	1	0	0	1	0	0	0	0	0	0	0
1.02982e+06	Kocuria rhizophila P7-4	Actinobacteria	1	1	1	0	1	0	0	1	0	0	0	0
1.0915e+06	Mycobacterium tuberculosis RGTB423	Actinobacteria	1	1	1	0	1	0	1	0	0	0	0	0
1.00171e+06	Mycobacterium massiliense 2B-0912-R	Actinobacteria	1	1	1	0	0	0	0	1	0	0	0	0
1.20673e+06	Nocardia exalbida NBRC 100660	Actinobacteria	1	1	1	0	1	0	0	1	0	0	0	0
565040	Bifidobacterium longum subsp. infantis 157F	Actinobacteria	0	0	1	0	1	1	0	0	0	0	0	0
713604	Amycolatopsis mediterranei S699	Actinobacteria	1	0	1	1	1	0	1	1	0	0	0	0
1.0017e+06	Mycobacterium massiliense 1S-151-0930	Actinobacteria	1	1	1	0	0	0	0	1	0	0	0	0
1.11623e+06	Streptomyces acidiscabies 84-104	Actinobacteria	1	1	1	0	1	1	0	0	0	0	0	0
698966	Corynebacterium diphtheriae 241	Actinobacteria	1	1	1	0	1	1	0	0	0	0	0	1
1.04321e+06	Serinicoccus profundi MCCC 1A05965	Actinobacteria	1	1	0	0	0	0	0	1	0	0	0	0
521004	Collinsella intestinalis DSM 13280	Actinobacteria	0	0	0	0	1	1	0	0	0	0	0	0
410289	Mycobacterium bovis BCG str. Pasteur 1173P2	Actinobacteria	1	1	1	0	1	0	1	0	0	0	0	0
479436	Kribbella flavida DSM 17836	Actinobacteria	1	0	1	0	1	0	1	1	0	0	0	0
675516	Mycobacterium tuberculosis SUMu005	Actinobacteria	1	1	1	0	1	0	1	0	0	0	0	0
479438	Eggerthella lenta DSM 2243	Actinobacteria	1	0	0	0	1	0	0	0	0	0	0	0
135487	Nocardia cyriacigeorgica	Actinobacteria	1	1	1	0	1	0	0	1	0	0	0	0
765078	Propionibacterium acnes HL110PA2	Actinobacteria	0	1	1	0	1	0	0	0	0	0	0	0
757418	Mycobacterium tuberculosis H37RvMA	Actinobacteria	1	1	1	0	1	0	1	0	0	0	0	0
452652	Kitasatospora setae KM-6054	Actinobacteria	1	1	1	0	1	1	1	0	0	0	0	0
515615	Mycobacterium tuberculosis 94_M4241A	Actinobacteria	1	0	1	0	1	0	1	0	0	0	0	0
411467	Actinomyces odontolyticus ATCC 17982	Actinobacteria	0	0	1	0	1	1	0	1	0	0	0	0
591157	Streptomyces sp. SPB78	Actinobacteria	1	1	1	0	1	0	0	0	0	0	0	0
1.18541e+06	Mycobacterium abscessus M156	Actinobacteria	1	1	1	0	0	0	0	1	0	0	0	0
757420	Mycobacterium tuberculosis H37RvHA	Actinobacteria	1	1	1	0	1	0	1	0	0	0	0	0
1.11221e+06	Mycobacterium avium subsp. paratuberculosis JQ6	Actinobacteria	1	1	1	0	1	0	1	0	0	0	0	0
935697	Corynebacterium pseudotuberculosis CIP 52.97	Actinobacteria	1	1	1	0	1	1	0	0	0	0	0	0
467200	Streptomyces griseoflavus Tu4000	Actinobacteria	1	1	1	0	1	0	1	1	0	0	0	0
1773.31	Mycobacterium tuberculosis	Actinobacteria	1	1	1	0	1	0	1	0	0	0	0	0
504474	Corynebacterium urealyticum DSM 7109	Actinobacteria	1	1	1	0	0	0	0	0	0	0	0	0
1.23272e+06	Mycobacterium indicus pranii MTCC 9506	Actinobacteria	1	1	1	0	1	0	1	0	0	0	0	0
679194	Propionibacterium acnes J139	Actinobacteria	0	1	1	0	1	0	0	0	0	0	0	0
928724	Saccharomonospora glauca K62	Actinobacteria	1	1	1	1	0	0	0	0	0	0	0	0
1.18461e+06	Austwickia chelonae NBRC 105200	Actinobacteria	0	0	0	0	1	1	0	1	0	0	0	0
888439	Actinomyces neuii BVS029A5	Actinobacteria	0	1	1	0	1	1	0	0	0	0	0	0
656024	Frankia symbiont of Datisca glomerata	Actinobacteria	1	1	1	0	0	0	0	0	0	0	0	0
1.16587e+06	Rhodococcus imtechensis RKJ300	Actinobacteria	1	0	1	1	1	0	0	1	0	0	0	0
479432	Nakamurella multipartita DSM 44233	Actinobacteria	1	1	1	0	1	1	1	1	0	0	0	0
336982	Mycobacterium tuberculosis F11	Actinobacteria	1	1	1	0	1	0	1	0	0	0	0	0
1.00171e+06	Mycobacterium massiliense 1S-153-0915	Actinobacteria	1	1	1	0	0	0	0	1	0	0	0	0
1.15059e+06	Mycobacterium xenopi RIVM700367	Actinobacteria	1	1	1	0	1	0	1	1	0	0	0	0
205913	Bifidobacterium longum DJO10A (Prj:321)	Actinobacteria	0	0	1	0	1	1	0	0	0	0	0	0
1.05163e+06	Mycobacterium avium subsp. paratuberculosis JQ5	Actinobacteria	1	1	1	0	1	0	1	0	0	0	0	0
765107	Propionibacterium acnes HL036PA2	Actinobacteria	0	1	1	0	1	0	0	0	0	0	0	0
1.21005e+06	Streptomyces sp. AA0539	Actinobacteria	1	1	1	0	0	0	0	0	0	0	0	0
1.20674e+06	Nocardia veterana NBRC 100344	Actinobacteria	1	1	1	0	0	0	0	1	0	0	0	0
1.22978e+06	Brevibacterium casei S18	Actinobacteria	1	1	0	0	1	0	0	0	0	0	0	0
866774	Atopobium vaginae PB189-T1-4	Actinobacteria	0	0	0	0	1	1	0	0	0	0	0	0
887326	Mobiluncus curtisii ATCC 51333	Actinobacteria	0	0	0	0	0	1	0	0	0	0	0	0
1.20673e+06	Nocardia niigatensis NBRC 100131	Actinobacteria	1	1	1	0	1	0	1	1	0	0	0	0
298654	Frankia sp. EAN1pec	Actinobacteria	1	1	1	1	1	0	0	0	0	0	0	0
355249	Streptomyces sp. Tu6071	Actinobacteria	1	1	1	0	1	0	0	0	0	0	0	0
888051	Actinomyces sp. oral taxon 178 str. F0338	Actinobacteria	0	0	1	0	1	1	0	1	0	0	0	0
278137	Mycobacterium sp. Spyr1	Actinobacteria	1	1	1	0	1	0	0	0	0	0	0	0
1.19771e+06	Arthrobacter sp. M2012083	Actinobacteria	1	1	1	0	1	0	0	0	0	0	0	0
1.16229e+06	Mycobacterium abscessus M172	Actinobacteria	1	1	1	0	0	0	0	1	0	0	0	0
765082	Propionibacterium acnes HL087PA2	Actinobacteria	0	1	1	0	1	0	0	0	0	0	0	0
1.20591e+06	Nocardiopsis alba ATCC BAA-2165	Actinobacteria	1	1	1	1	1	0	0	0	0	0	0	0
1.00172e+06	Mycobacterium abscessus 3A-0122-S	Actinobacteria	1	1	1	0	0	0	0	1	0	0	0	0
1.19497e+06	Mycobacterium vaccae ATCC 25954	Actinobacteria	1	1	1	0	1	0	0	0	0	0	0	0
1.20674e+06	Nocardia transvalensis NBRC 15921	Actinobacteria	1	1	1	0	1	0	0	1	0	0	0	0
1.00173e+06	Mycobacterium abscessus 4S-0726-RA	Actinobacteria	1	1	1	0	0	0	0	1	0	0	0	0
312284	marine actinobacterium PHSC20C1	Actinobacteria	1	1	1	0	1	0	0	1	0	0	0	0
100226	Streptomyces coelicolor A3(2)	Actinobacteria	1	1	1	0	1	0	1	1	0	0	0	0
196165	Corynebacterium efficiens YS-314	Actinobacteria	1	1	1	0	1	0	0	0	0	0	0	0
913338	actinobacterium SCGC AAA027-L06	Actinobacteria	1	1	0	0	1	0	0	0	0	0	0	0
683219	Streptomyces sp. SA3_actG	Actinobacteria	1	1	1	0	1	0	0	0	0	0	0	0
703613	Bifidobacterium animalis subsp. animalis ATCC 25527	Actinobacteria	0	0	1	0	1	1	0	0	0	0	0	0
266940	Kineococcus radiotolerans SRS30216	Actinobacteria	1	1	1	0	1	0	1	1	0	0	0	0
196627	Corynebacterium glutamicum ATCC 13032	Actinobacteria	1	1	1	0	1	0	0	0	0	0	0	0
288705	Renibacterium salmoninarum ATCC 33209	Actinobacteria	1	1	1	0	1	0	0	0	0	0	0	0
446467	Cellulomonas flavigena DSM 20109	Actinobacteria	0	0	0	0	1	1	1	1	0	0	0	0
1.03435e+06	Coriobacteriaceae bacterium JC110	Actinobacteria	1	1	0	0	1	0	0	0	0	0	0	0
681645	Corynebacterium pseudotuberculosis C231	Actinobacteria	1	1	1	0	1	1	0	0	0	0	0	0
525256	Atopobium vaginae DSM 15829	Actinobacteria	0	0	0	0	1	1	0	0	0	0	0	0
675635	Pseudonocardia dioxanivorans CB1190	Actinobacteria	1	1	1	0	1	0	1	0	0	0	0	0
644548	Gordonia neofelifaecis NRRL B-59395	Actinobacteria	1	1	1	0	1	0	0	1	0	0	0	0
888052	Actinomyces sp. oral taxon 180 str. F0310	Actinobacteria	0	0	1	0	1	1	0	1	0	0	0	0
443218	Amycolicicoccus subflavus DQS3-9A1	Actinobacteria	1	1	1	1	1	0	0	1	0	0	0	0
585530	Brevibacterium mcbrellneri ATCC 49030	Actinobacteria	1	1	0	0	1	0	0	0	0	0	0	0
351608	Acidothermus cellulolyticus 11B	Actinobacteria	1	0	1	0	0	0	0	0	0	0	0	0
243244	Mycobacterium avium 104	Actinobacteria	1	1	1	0	1	0	1	0	0	0	0	0
1.0424e+06	Bifidobacterium animalis subsp. lactis CNCM I-2494	Actinobacteria	0	0	0	0	1	1	0	0	0	0	0	0
411482	Bifidobacterium adolescentis L2-32	Actinobacteria	0	1	1	0	1	1	0	0	0	0	0	0
698961	Gardnerella vaginalis 6119V5	Actinobacteria	0	0	1	0	1	1	0	0	0	0	0	0
698969	Corynebacterium diphtheriae HC03	Actinobacteria	1	1	1	0	1	1	0	0	0	0	0	1
443149	Mycobacterium tuberculosis CCDC5079	Actinobacteria	1	1	1	0	1	0	1	0	0	0	0	0
747369	Mycobacterium tuberculosis R1207	Actinobacteria	1	1	1	0	1	0	1	0	0	0	0	0
1.15106e+06	Tsukamurella sp. 1534	Actinobacteria	1	0	1	0	1	0	0	0	0	0	0	0
1.07999e+06	Streptomyces chartreusis NRRL 12338	Actinobacteria	1	1	1	0	1	0	0	0	0	0	0	0
1.20674e+06	Nocardia vinacea NBRC 16497	Actinobacteria	1	0	1	0	1	0	0	1	0	0	0	0
521096	Tsukamurella paurometabola DSM 20162	Actinobacteria	1	1	1	1	1	0	0	0	0	0	0	0
675513	Mycobacterium tuberculosis SUMu002	Actinobacteria	1	1	1	0	1	0	1	0	0	0	0	0
553207	Corynebacterium matruchotii ATCC 14266	Actinobacteria	1	1	1	0	1	0	0	0	0	0	0	0
486409	Bifidobacterium animalis subsp. lactis HN019	Actinobacteria	0	0	1	0	1	1	0	0	0	0	0	0
525284	Gardnerella vaginalis ATCC 14019	Actinobacteria	0	0	1	0	1	1	0	0	0	0	0	0
707237	Mycobacterium tuberculosis CTRI-4	Actinobacteria	1	1	1	0	1	0	1	0	0	0	0	0
1.17563e+06	Mycobacterium abscessus M139	Actinobacteria	1	1	1	0	0	0	0	1	0	0	0	0
1.07798e+06	Gordonia polyisoprenivorans NBRC 16320	Actinobacteria	1	1	1	0	1	0	0	0	0	0	0	0
106370	Frankia sp. Ccl3	Actinobacteria	1	1	1	0	1	0	0	0	0	0	0	0
443907	Clavibacter michiganensis subsp. michiganensis NCPPB 382	Actinobacteria	1	1	1	0	0	0	0	1	0	0	0	0
1.08945e+06	Corynebacterium pseudotuberculosis 267	Actinobacteria	1	1	1	0	1	1	0	0	0	0	0	0
765099	Propionibacterium acnes HL005PA4	Actinobacteria	0	1	1	0	1	0	0	0	0	0	0	0
1.00172e+06	Mycobacterium abscessus 4S-0116-S	Actinobacteria	1	1	1	0	0	0	0	1	0	0	0	0
883062	Bifidobacterium bifidum S17	Actinobacteria	0	0	1	0	1	1	0	0	0	0	0	0
443150	Mycobacterium tuberculosis CCDC5180	Actinobacteria	1	1	1	0	1	0	1	0	0	0	0	0
1.20568e+06	Mycobacterium canettii CIPT 140070017	Actinobacteria	1	1	1	0	1	0	1	0	0	0	0	0
1.2141e+06	Mycobacterium fortuitum subsp. fortuitum DSM 46621	Actinobacteria	1	1	0	0	0	0	1	0	0	0	0	0
526227	Gordonia bronchialis DSM 43247	Actinobacteria	1	1	1	0	1	0	0	0	0	0	0	0
227883	Streptomyces avermitilis MA-4680	Actinobacteria	1	1	1	0	0	0	0	0	0	0	0	0
945712	Corynebacterium ulcerans BR-AD22	Actinobacteria	1	1	1	0	1	1	0	0	0	0	0	0
762948	Rothia dentocariosa ATCC 17931	Actinobacteria	1	1	1	0	1	0	0	1	0	0	0	1
164513	Mycobacterium tuberculosis 210	Actinobacteria	1	1	1	0	1	0	1	0	0	0	0	0
548477	Corynebacterium glucuronolyticum ATCC 51867	Actinobacteria	1	1	1	0	1	1	0	0	0	0	0	0
765095	Propionibacterium acnes HL046PA2	Actinobacteria	0	1	1	0	1	0	0	0	0	0	0	0
679195	Propionibacterium acnes J165	Actinobacteria	0	1	1	0	1	0	0	0	0	0	0	0
795955	Nesterenkonia sp. F	Actinobacteria	1	1	1	0	1	0	1	0	0	0	0	0
298653	Frankia sp. EAN1pec	Actinobacteria	1	1	1	1	1	0	0	0	0	0	0	0
1.16174e+06	Bifidobacterium longum subsp. longum 44B	Actinobacteria	0	0	1	0	1	1	0	0	0	0	0	0
1.00171e+06	Mycobacterium massiliense 1S-152-0914	Actinobacteria	1	1	0	0	0	0	0	1	0	0	0	0
196627	Corynebacterium glutamicum ATCC 13032	Actinobacteria	1	1	1	0	1	0	0	0	0	0	0	0
326424	Frankia alni ACN14a	Actinobacteria	1	1	1	0	1	0	0	0	0	0	0	0
1.07509e+06	Gordonia amarae NBRC 15530	Actinobacteria	1	1	1	0	1	0	0	1	0	0	0	0
1.00173e+06	Mycobacterium abscessus 5S-0708	Actinobacteria	1	1	1	0	0	0	0	1	0	0	0	0
362243	Mycobacterium ulcerans Agy99	Actinobacteria	1	1	1	0	1	0	1	0	0	0	0	0
1.00171e+06	Mycobacterium massiliense 2B-1231	Actinobacteria	1	1	0	0	0	0	0	1	0	0	0	0
537210	Mycobacterium tuberculosis T17	Actinobacteria	1	1	1	0	1	0	1	0	0	0	0	0
1.07802e+06	Mycobacterium thermoresistibile ATCC 19527	Actinobacteria	1	1	1	0	1	0	0	0	0	0	0	0
218496	Tropheryma whipplei TW08/27	Actinobacteria	0	0	1	0	0	0	0	0	0	0	0	0
698958	Gardnerella vaginalis 00703Bmash	Actinobacteria	0	0	1	0	1	1	0	0	0	0	0	0
945711	Corynebacterium ulcerans 809	Actinobacteria	1	1	1	0	1	1	0	0	0	0	0	0
553184	Atopobium rimae ATCC 49626	Actinobacteria	0	0	0	0	1	1	0	0	0	0	0	0
504474	Corynebacterium urealyticum DSM 7109	Actinobacteria	1	1	1	0	0	0	0	0	0	0	0	0
446469	Nocardiopsis dassonvillei subsp. dassonvillei DSM 43111	Actinobacteria	1	0	1	1	1	0	1	1	0	0	0	0
446471	Xylanimonas cellulosilytica DSM 15894	Actinobacteria	0	1	1	0	1	1	1	1	0	0	0	0
765064	Propionibacterium acnes HL097PA1	Actinobacteria	0	1	1	0	1	0	0	0	0	0	0	0
566550	Corynebacterium matruchotii ATCC 33806	Actinobacteria	1	1	1	0	1	0	0	0	0	0	0	0
391904	Bifidobacterium longum subsp. infantis ATCC 15697	Actinobacteria	0	0	1	0	1	1	0	0	0	0	0	0
471856	Jonesia denitrificans DSM 20603	Actinobacteria	0	1	1	0	1	1	1	1	0	0	0	0
205914	Bifidobacterium longum DJO10A	Actinobacteria	0	0	1	0	1	1	0	0	0	0	0	0
765061	Propionibacterium acnes HL103PA1	Actinobacteria	0	1	1	0	1	0	0	0	0	0	0	0
1.08745e+06	Corynebacterium pseudotuberculosis 1/06-A	Actinobacteria	1	1	1	0	1	1	0	0	0	0	0	0
675521	Mycobacterium tuberculosis SUMu010	Actinobacteria	1	1	1	0	1	0	1	0	0	0	0	0
698953	Gardnerella vaginalis 6420LIT	Actinobacteria	0	0	0	0	0	1	0	0	0	0	0	0
1.11222e+06	Salinibacterium sp. PAMC 21357	Actinobacteria	1	1	1	0	1	0	0	1	0	0	0	0
196627	Corynebacterium glutamicum ATCC 13032	Actinobacteria	1	1	1	0	1	0	0	0	0	0	0	0
526226	Geodermatophilus obscurus DSM 43160	Actinobacteria	1	1	1	0	1	0	0	0	0	0	0	0
553191	Bifidobacterium dentium JCVIHMP022	Actinobacteria	0	0	1	0	1	1	0	0	0	0	0	0
765087	Propionibacterium acnes HL083PA1	Actinobacteria	0	1	1	0	1	0	0	0	0	0	0	0
367928	Bifidobacterium adolescentis ATCC 15703	Actinobacteria	0	0	1	0	1	1	0	0	0	0	0	0
1.16071e+06	Microbacterium laevaniformans OR221	Actinobacteria	1	1	1	0	1	1	1	1	0	0	0	0
1.00172e+06	Mycobacterium abscessus 3A-0930-R	Actinobacteria	1	1	1	0	0	0	0	1	0	0	0	0
1.20674e+06	Nocardia pneumoniae NBRC 100136	Actinobacteria	1	1	1	0	1	0	0	1	0	0	0	0
890402	Bifidobacterium longum subsp. longum BBMN68	Actinobacteria	0	0	1	0	1	1	0	0	0	0	0	0
698954	Gardnerella vaginalis 6420B	Actinobacteria	0	0	1	0	1	1	0	0	0	0	0	0
572418	Mycobacterium africanum GM041182	Actinobacteria	1	1	1	0	1	0	1	0	0	0	0	0
861360	Arthrobacter arilaitensis Re117	Actinobacteria	1	1	1	0	1	0	0	0	0	0	0	0
632772	Rhodococcus opacus B4	Actinobacteria	1	1	1	1	1	0	0	1	0	0	0	0
883169	Turicella otitidis ATCC 51513	Actinobacteria	0	0	1	0	1	0	0	0	0	0	0	0
743718	Isoptericola variabilis 225	Actinobacteria	0	0	1	0	1	0	0	1	0	0	0	0
765068	Propionibacterium acnes HL045PA1	Actinobacteria	0	1	1	0	1	0	0	0	0	0	0	0
446470	Stackebrandtia nassauensis DSM 44728	Actinobacteria	1	0	1	0	1	0	0	0	0	0	0	0
1.23655e+06	Kocuria palustris PEL	Actinobacteria	0	0	1	0	1	0	0	1	0	0	0	0
679896	Corynebacterium pseudotuberculosis 1002	Actinobacteria	1	1	1	0	1	1	0	0	0	0	0	0
663887	Mycobacterium tuberculosis KZN V2475	Actinobacteria	1	1	1	0	1	0	1	0	0	0	0	0
351608	Acidothermus cellulolyticus 11B	Actinobacteria	1	0	1	0	0	0	0	0	0	0	0	0
267747	Propionibacterium acnes KPA171202	Actinobacteria	0	1	1	0	1	0	0	0	0	0	0	0
1.21005e+06	Janibacter hoylei PVAS-1	Actinobacteria	1	0	1	0	1	0	0	0	0	0	0	0
521096	Tsukamurella paurometabola DSM 20162	Actinobacteria	1	1	1	1	1	0	0	0	0	0	0	0
405948	Saccharopolyspora erythraea NRRL 2338 (Prj:17885)	Actinobacteria	1	1	1	1	1	0	0	0	0	0	0	0
1.17617e+06	Brevibacterium massiliense 5401308	Actinobacteria	1	1	0	0	1	0	0	0	0	0	0	0
590998	Cellulomonas fimi ATCC 484	Actinobacteria	0	1	1	0	1	1	1	1	0	0	0	0
408672	Nocardioidaceae bacterium Broad-1	Actinobacteria	0	0	1	0	1	0	0	0	0	0	0	0
765069	Propionibacterium acnes HL013PA1	Actinobacteria	0	1	1	0	1	0	0	0	0	0	0	0
765114	Propionibacterium acnes HL063PA2	Actinobacteria	0	1	1	0	1	0	0	0	0	0	0	0
979556	Microbacterium testaceum StLB037	Actinobacteria	1	1	1	0	1	0	1	1	0	0	0	0
562973	Actinomyces viscosus C505	Actinobacteria	0	1	1	0	1	1	0	0	0	0	0	0
471858	Saccharomonospora viridis DSM 43017	Actinobacteria	1	0	1	1	0	0	0	0	0	0	0	0
862512	Corynebacterium accolens ATCC 49726	Actinobacteria	1	1	1	0	1	1	0	0	0	0	0	0
83331.1	Mycobacterium tuberculosis CDC1551	Actinobacteria	1	1	1	0	1	0	1	0	0	0	0	0
548478	Corynebacterium glucuronolyticum ATCC 51866	Actinobacteria	1	1	1	0	1	1	0	0	0	0	0	0
1.08745e+06	Corynebacterium pseudotuberculosis 42/02-A	Actinobacteria	1	1	1	0	1	1	0	0	0	0	0	0
525256	Atopobium vaginae DSM 15829	Actinobacteria	0	0	0	0	1	1	0	0	0	0	0	0
518634	Bifidobacterium breve DSM 20213	Actinobacteria	0	0	1	0	1	1	0	0	0	0	0	0
698970	Corynebacterium diphtheriae HC04	Actinobacteria	1	1	1	0	1	1	0	0	0	0	0	1
1.19313e+06	Parascardovia denticolens IPLA 20019	Actinobacteria	0	0	1	0	1	1	0	0	0	0	0	0
1.20674e+06	Nocardia thailandica NBRC 100428	Actinobacteria	1	1	1	0	0	0	0	1	0	0	0	0
1.03374e+06	Brevibacterium sp. JC43	Actinobacteria	1	1	0	0	1	0	0	0	0	0	0	0
882099	Mycobacterium tuberculosis BTB05-552	Actinobacteria	1	1	1	0	1	0	1	0	0	0	0	0
1.00173e+06	Mycobacterium abscessus 5S-0921	Actinobacteria	1	1	1	0	0	0	0	1	0	0	0	0
710687	Mycobacterium tusciae JS617	Actinobacteria	1	1	1	0	1	0	0	0	0	0	0	0
189918	Mycobacterium sp. KMS	Actinobacteria	1	1	1	0	1	0	1	1	0	0	0	0
653045	Streptomyces violaceusniger Tu 4113	Actinobacteria	1	1	1	0	1	0	0	0	0	0	0	0
410289	Mycobacterium bovis BCG str. Pasteur 1173P2	Actinobacteria	1	1	1	0	1	0	1	0	0	0	0	0
537938	Bifidobacterium longum subsp. infantis CCUG 52486	Actinobacteria	0	0	1	0	1	1	0	0	0	0	0	0
1.17137e+06	Propionibacterium acidipropionici ATCC 4875	Actinobacteria	0	1	1	0	1	0	0	0	0	0	0	0
520141	Mycobacterium tuberculosis T85	Actinobacteria	1	1	1	0	1	0	1	0	0	0	0	0
1.17977e+06	Saccharothrix espanaensis DSM 44229	Actinobacteria	1	1	1	1	1	1	0	0	0	0	0	0
596328	Mobiluncus mulieris 28-1	Actinobacteria	0	1	0	0	1	1	0	0	0	0	0	0
864564	Parascardovia denticolens DSM 10105	Actinobacteria	0	0	1	0	1	1	0	0	0	0	0	0
233413	Mycobacterium bovis AF2122/97	Actinobacteria	1	1	1	0	1	0	1	0	0	0	0	0
446465	Brachybacterium faecium DSM 4810	Actinobacteria	1	1	1	0	1	0	0	1	0	0	0	0
553198	Propionibacterium sp. oral taxon 191 str. F0233	Actinobacteria	1	0	0	0	0	0	0	0	0	0	0	0
998092	Mycobacterium bovis BCG str. ATCC 35743 (Mycobacterium bovis BCG	Actinobacteria	1	1	1	0	1	0	1	0	0	0	0	0
641146	Scardovia inopinata F0304	Actinobacteria	0	0	1	0	1	1	0	0	0	0	0	0
1.20673e+06	Nocardia cerradoensis NBRC 101014	Actinobacteria	1	1	1	0	0	0	0	1	0	0	0	0
765109	Propionibacterium acnes HL044PA1	Actinobacteria	0	1	1	0	1	0	0	0	0	0	0	0
657308	Gordonibacter pamelaeae 7-10-1-b	Actinobacteria	1	0	0	0	1	0	0	0	0	0	0	0
998091	Mycobacterium bovis BCG str. ATCC 35740 (Mycobacterium bovis BCG	Actinobacteria	1	1	1	0	1	0	1	0	0	0	0	0
405949	Saccharopolyspora erythraea NRRL 2338	Actinobacteria	1	0	1	1	1	0	0	0	0	0	0	0
1.11497e+06	Propionibacterium acnes TypeIA2 P.acn17	Actinobacteria	0	1	1	0	1	0	0	0	0	0	0	0
1.14913e+06	Mycobacterium abscessus M93	Actinobacteria	1	1	1	0	0	0	0	1	0	0	0	0
998090	Mycobacterium bovis BCG str. ATCC 35733 (Mycobacterium bovis BCG	Actinobacteria	1	1	1	0	1	0	1	0	0	0	0	0
479435	Kribbella flavida DSM 17836	Actinobacteria	1	0	1	0	1	0	1	1	0	0	0	0
707235	Mycobacterium tuberculosis CTRI-2	Actinobacteria	1	1	1	0	1	0	1	0	0	0	0	0
596309	Rhodococcus erythropolis SK121	Actinobacteria	1	1	1	0	1	0	1	1	0	0	0	0
186196	Rhodococcus sp. DK17	Actinobacteria	1	1	1	1	1	0	1	1	0	0	0	0
1.17257e+06	Streptomyces globisporus C-1027	Actinobacteria	1	1	1	0	1	0	0	1	0	0	0	0
521393	Actinomyces sp. 7400942	Actinobacteria	0	1	1	0	1	1	0	0	0	0	0	0
765085	Propionibacterium acnes HL038PA1	Actinobacteria	0	1	1	0	1	0	0	0	0	0	0	0
762948	Rothia dentocariosa ATCC 17931	Actinobacteria	1	1	1	0	1	0	0	1	0	0	0	1
698971	Corynebacterium diphtheriae VA01	Actinobacteria	1	1	1	0	1	1	0	0	0	0	0	1
1.05101e+06	Propionibacterium acnes SK182B-JCVI	Actinobacteria	0	1	0	0	1	0	0	0	0	0	0	0
1.20673e+06	Nocardia jiangxiensis NBRC 101359	Actinobacteria	1	1	1	1	1	0	1	1	0	0	0	0
765115	Propionibacterium acnes HL002PA1	Actinobacteria	0	1	1	0	1	0	0	0	0	0	0	0
469372	Thermobispora bispora DSM 43833	Actinobacteria	1	0	1	0	0	0	0	1	0	0	0	0
710696	Intrasporangium calvum DSM 43043	Actinobacteria	1	1	1	0	1	0	0	1	0	0	0	0
1.20326e+06	Streptomyces sp. AA1529	Actinobacteria	1	1	1	0	0	0	0	1	0	0	0	0
649754	Corynebacterium ammoniagenes DSM 20306	Actinobacteria	1	1	1	0	1	0	1	0	0	0	0	0
543736	Rhodococcus opacus PD630	Actinobacteria	1	1	1	1	1	0	0	1	0	0	0	0
889487	Streptomyces sp. S4	Actinobacteria	1	1	1	0	1	0	0	0	0	0	0	0
446463	Actinosynnema mirum DSM 43827	Actinobacteria	1	0	1	1	0	1	0	0	0	0	0	0
452864	Arthrobacter chlorophenolicus A6	Actinobacteria	1	1	1	0	1	0	0	1	0	0	0	0
710111	Frankia sp. QA3	Actinobacteria	1	1	1	0	1	0	0	0	0	0	0	0
478433	Mycobacterium tuberculosis KZN 4207	Actinobacteria	1	1	1	0	1	0	1	0	0	0	0	0
419947	Mycobacterium tuberculosis H37Ra	Actinobacteria	1	1	1	0	1	0	1	0	0	0	0	0
234296	Pasteurella multocida subsp. multocida str. HN06	Actinobacteria	1	1	1	0	1	1	0	0	0	0	0	0
882098	Mycobacterium tuberculosis S96-129	Actinobacteria	1	1	1	0	1	0	1	0	0	0	0	0
537209	Mycobacterium tuberculosis GM 1503	Actinobacteria	1	1	1	0	1	0	1	0	0	0	0	0
953740	Streptomyces venezuelae ATCC 10712	Actinobacteria	1	1	1	0	1	1	0	0	0	0	0	0
314225	Erythrobacter litoralis HTCC2594	Alphaproteobacteria	1	0	0	1	1	0	0	0	0	0	0	0
1.08887e+06	Gluconobacter morbifer G707	Alphaproteobacteria	1	0	1	1	1	0	1	0	0	0	0	0
520451	Brucella abortus bv. 3 str. Tulya	Alphaproteobacteria	1	0	1	1	1	0	0	0	0	0	0	0
366602	Caulobacter sp. K31	Alphaproteobacteria	1	0	0	1	1	0	0	1	0	0	0	0
520450	Brucella abortus bv. 2 str. 86/8/59	Alphaproteobacteria	1	0	1	1	1	0	0	0	0	0	0	0
1.09456e+06	Bartonella tamiae Th307	Alphaproteobacteria	1	0	0	1	1	0	0	0	0	0	0	0
224912	Bradyrhizobium japonicum USDA 110	Alphaproteobacteria	1	1	1	0	1	0	0	1	1	0	0	0
314271	Rhodobacterales bacterium HTCC2654	Alphaproteobacteria	1	0	0	1	1	0	0	0	0	0	0	0
1.00655e+06	Acetobacter pasteurianus NBRC 101655	Alphaproteobacteria	1	0	1	0	1	0	1	1	0	0	0	0
633131	Thalassiobium sp. R2A62	Alphaproteobacteria	1	0	1	1	1	0	1	0	0	0	0	0
696127	Midichloria mitochondrii IricVA	Alphaproteobacteria	1	0	0	0	0	0	0	0	0	0	0	0
1.19471e+06	Sinorhizobium meliloti 1A42	Alphaproteobacteria	1	0	1	1	1	0	0	1	0	0	0	0
520460	Brucella ceti M13/05/1	Alphaproteobacteria	1	0	1	1	1	0	0	0	0	0	0	0
314267	Sulfitobacter sp. NAS-14.1	Alphaproteobacteria	1	0	1	1	1	0	0	0	0	0	0	0
414684	Rhodospirillum centenum SW	Alphaproteobacteria	1	1	0	0	1	0	0	0	0	0	0	0
1.03171e+06	Oligotropha carboxidovorans OM4	Alphaproteobacteria	1	0	1	0	1	0	1	1	0	0	0	0
430066	Brucella abortus S19	Alphaproteobacteria	1	0	1	1	1	0	0	0	0	0	0	0
633149	Brevundimonas subvibrioides ATCC 15264	Alphaproteobacteria	1	0	0	1	1	0	0	0	0	0	0	0
1.1051e+06	Rickettsia rickettsii str. Hauke	Alphaproteobacteria	0	0	0	0	0	0	0	0	0	0	0	0
258594	Rhodopseudomonas palustris CGA009	Alphaproteobacteria	1	0	1	0	1	0	0	1	0	0	0	0
1.22475e+06	Gluconobacter oxydans H24	Alphaproteobacteria	1	0	1	1	1	0	1	0	0	0	0	0
460265	Methylobacterium nodulans ORS 2060	Alphaproteobacteria	1	0	1	0	1	0	1	1	1	0	0	0
1.05106e+06	Brucella abortus bv. 1 str. NI488	Alphaproteobacteria	1	0	1	1	1	0	0	0	0	0	0	0
579138	Zymomonas mobilis subsp. pomaceae ATCC 29192	Alphaproteobacteria	1	0	0	1	1	1	1	0	0	0	0	0
861208	Agrobacterium sp. H13-3	Alphaproteobacteria	0	0	0	0	1	0	0	0	0	0	0	0
1.16228e+06	Rickettsia conorii subsp. indica ITTR	Alphaproteobacteria	0	0	0	0	0	0	0	1	0	0	0	0
366395	Sinorhizobium medicae WSM419	Alphaproteobacteria	1	0	1	1	1	0	1	1	0	0	0	0
444178	Brucella ovis ATCC 25840	Alphaproteobacteria	1	0	1	1	1	0	0	0	0	0	0	0
1.1051e+06	Rickettsia rickettsii str. Hlp#2	Alphaproteobacteria	0	0	0	0	0	0	0	1	0	0	0	0
1.21045e+06	Brucella abortus 104M	Alphaproteobacteria	1	0	1	1	1	0	0	0	0	0	0	0
416276	Rickettsia massiliae MTU5	Alphaproteobacteria	0	0	0	0	0	0	0	1	0	0	0	0
940282	Acetobacter pasteurianus 3P3	Alphaproteobacteria	1	0	1	0	1	0	1	1	0	0	0	0
1.15063e+06	Phaeospirillum molischianum	Alphaproteobacteria	1	1	0	0	1	0	1	1	0	0	0	0
426355	Methylobacterium radiotolerans JCM 2831	Alphaproteobacteria	1	0	1	1	1	0	0	0	0	0	0	0
537022	Liberibacter asiaticus str. psy62	Alphaproteobacteria	0	0	0	0	0	0	0	0	0	0	0	0
582402	Hirschia baltica ATCC 49814	Alphaproteobacteria	1	0	0	1	1	0	0	0	0	0	0	0
78245.7	Xanthobacter autotrophicus Py2	Alphaproteobacteria	1	0	0	1	1	0	0	1	0	0	0	0
582900	Hyphomicrobium denitrificans ATCC 51888	Alphaproteobacteria	1	0	0	0	1	0	0	1	1	0	0	0
992186	Rhodobacter sphaeroides WS8N	Alphaproteobacteria	1	0	0	1	1	1	0	1	0	0	0	0
1.1051e+06	Rickettsia rickettsii str. Colombia	Alphaproteobacteria	0	0	0	0	0	0	0	0	0	0	0	0
1.21045e+06	Brucella melitensis M5-10	Alphaproteobacteria	1	0	1	1	1	0	0	0	0	0	0	0
1.18961e+06	Nitratireductor aquibiodomus RA22	Alphaproteobacteria	1	1	1	1	0	0	0	0	0	0	0	0
744985	alpha proteobacterium HIMB59	Alphaproteobacteria	1	1	0	0	1	0	0	0	0	0	0	0
520453	Brucella abortus bv. 5 str. B3196	Alphaproteobacteria	1	0	1	1	1	0	0	0	0	0	0	0
1.15694e+06	Agrobacterium albertimagni AOL15	Alphaproteobacteria	0	0	1	1	1	0	0	1	0	0	0	0
272568	Gluconacetobacter diazotrophicus PAl 5	Alphaproteobacteria	1	0	1	0	1	0	1	1	0	0	0	0
1.11221e+06	Sphingomonas sp. PAMC 26621	Alphaproteobacteria	1	0	1	1	0	0	0	0	0	0	0	0
82.3	Hyphomicrobium sp.	Alphaproteobacteria	1	0	0	0	1	0	1	0	1	0	0	0
391613	Roseovarius sp. TM1035	Alphaproteobacteria	1	0	1	1	1	0	0	1	0	0	0	0
257363	Rickettsia typhi str. Wilmington	Alphaproteobacteria	0	0	0	0	0	0	0	1	0	0	0	0
314254	Oceanicaulis alexandrii HTCC2633	Alphaproteobacteria	1	0	0	0	0	0	0	0	0	0	0	0
1.19276e+06	Sphingobium xenophagum QYY	Alphaproteobacteria	1	0	0	1	0	0	0	0	0	0	0	0
504833	Oligotropha carboxidovorans OM5	Alphaproteobacteria	1	0	1	0	1	0	1	1	0	0	0	0
253267	Acinetobacter baumannii AB_TG2631	Alphaproteobacteria	1	0	0	0	1	0	1	1	0	0	0	0
335992	Pelagibacter ubique HTCC1062	Alphaproteobacteria	1	0	0	0	1	0	0	0	0	0	0	0
1.2299e+06	Brucella melitensis bv. 3 str. 128	Alphaproteobacteria	1	0	1	1	1	0	0	0	0	0	0	0
1.05106e+06	Brucella abortus bv. 1 str. NI259	Alphaproteobacteria	1	0	1	1	1	0	0	0	0	0	0	0
388739	Roseobacter sp. SK209-2-6	Alphaproteobacteria	1	0	0	1	1	0	0	0	0	0	0	0
349102	Rhodobacter sphaeroides ATCC 17025	Alphaproteobacteria	1	0	0	1	1	0	0	1	0	0	0	0
395963	Beijerinckia indica subsp. indica ATCC 9039	Alphaproteobacteria	1	0	1	1	1	0	1	1	1	0	0	0
391593	Roseobacter sp. CCS2	Alphaproteobacteria	1	0	0	1	1	0	0	0	0	0	0	0
1.0032e+06	Rickettsia typhi str. B9991CWPP	Alphaproteobacteria	0	0	0	0	0	0	0	1	0	0	0	0
520452	Brucella abortus bv. 4 str. 292	Alphaproteobacteria	1	0	1	1	1	0	0	0	0	0	0	0
491917	Rhizobium etli CIAT 652	Alphaproteobacteria	0	0	1	1	1	0	1	0	0	0	0	0
1.02983e+06	Brucella melitensis NI	Alphaproteobacteria	0	0	1	1	1	0	0	0	0	0	0	0
292805	Wolbachia endosymbiont strain TRS of Brugia malayi	Alphaproteobacteria	1	0	0	0	0	0	0	0	0	0	0	0
1.13125e+06	Gluconobacter oxydans WSH-003	Alphaproteobacteria	1	0	1	1	1	0	1	0	0	0	0	0
176299	Agrobacterium tumefaciens str. C58	Alphaproteobacteria	0	0	1	1	1	0	0	0	0	0	0	0
264204	Zymomonas mobilis subsp. mobilis ZM4	Alphaproteobacteria	1	0	0	1	1	1	1	0	0	0	0	0
452662	Sphingobium japonicum UT26S	Alphaproteobacteria	1	0	0	1	1	0	0	0	0	0	0	0
754764	Rhizobium leguminosarum bv. trifolii WSM597	Alphaproteobacteria	0	0	1	1	1	0	0	0	0	0	0	0
314270	Rhodobacterales bacterium HTCC2083	Alphaproteobacteria	1	0	0	1	1	0	0	0	0	0	0	0
1.00484e+06	Gluconacetobacter sp. SXCC-1	Alphaproteobacteria	1	0	1	1	1	0	1	1	0	0	0	0
314253	Nitrobacter sp. Nb-311A	Alphaproteobacteria	1	1	1	0	0	0	0	1	0	0	0	0
311404	Agrobacterium radiobacter K84	Alphaproteobacteria	0	1	1	1	1	0	0	0	0	0	0	0
861109	Sphingobium indicum B90A	Alphaproteobacteria	1	0	0	1	0	0	0	0	0	0	0	0
395960	Rhodopseudomonas palustris TIE-1	Alphaproteobacteria	1	0	1	0	1	0	0	1	0	0	0	0
941638	Rickettsia slovaca 13-B	Alphaproteobacteria	0	0	0	0	0	0	0	1	0	0	0	0
89187.3	Roseovarius nubinhibens ISM	Alphaproteobacteria	1	0	1	0	1	0	0	0	0	0	0	0
269484	Ehrlichia canis str. Jake	Alphaproteobacteria	1	0	0	0	0	0	0	0	0	0	0	0
314232	Loktanella vestfoldensis SKA53	Alphaproteobacteria	1	0	0	1	1	0	0	0	0	0	0	0
595497	Brucella ceti str. Cudo	Alphaproteobacteria	1	0	1	1	1	0	0	0	0	0	0	0
228406	Hyphomonas neptunium ATCC 15444	Alphaproteobacteria	1	0	0	1	1	0	0	0	0	0	0	0
224914	Brucella melitensis bv. 1 str. 16M	Alphaproteobacteria	1	0	1	1	1	0	0	0	0	0	0	0
859653	alpha proteobacterium HIMB5	Alphaproteobacteria	1	0	0	0	1	0	0	0	0	0	0	0
754774	Rhizobium leguminosarum bv. viciae USDA 2370	Alphaproteobacteria	1	0	1	1	1	0	0	0	0	0	0	0
709797	Bradyrhizobiaceae bacterium SG-6C	Alphaproteobacteria	1	1	0	0	1	0	1	1	0	0	0	0
430066	Brucella abortus S19	Alphaproteobacteria	1	0	1	1	1	0	0	0	0	0	0	0
394.7	Rhizobium sp. NGR234	Alphaproteobacteria	1	0	1	1	1	0	0	1	0	0	0	0
395966	Methylocella silvestris BL2	Alphaproteobacteria	1	0	0	1	0	0	0	1	1	0	0	0
1.05421e+06	Acetobacteraceae bacterium AT-5844	Alphaproteobacteria	1	0	0	0	1	0	0	0	0	0	0	0
1.10511e+06	Rickettsia rickettsii str. Arizona	Alphaproteobacteria	0	0	0	0	0	0	0	0	0	0	0	0
1.22991e+06	Brucella abortus bv. 1 str. 134	Alphaproteobacteria	1	0	1	1	1	0	0	0	0	0	0	0
1.1105e+06	Tistrella mobilis KA081020-065	Alphaproteobacteria	1	0	0	0	1	0	0	1	0	0	0	0
391624	Oceanibulbus indolifex HEL-45	Alphaproteobacteria	1	0	1	1	1	0	0	0	0	0	0	0
1.03285e+06	Rickettsia heilongjiangensis 054	Alphaproteobacteria	0	0	0	0	0	0	0	1	0	0	0	0
360095	Bartonella bacilliformis KC583	Alphaproteobacteria	1	0	0	0	1	0	0	0	0	0	0	0
437701	Brucella sp. F5/99	Alphaproteobacteria	1	0	1	1	1	0	0	0	0	0	0	0
652104	Rhodopseudomonas palustris DX-1	Alphaproteobacteria	1	0	1	0	1	0	1	1	0	0	0	0
1.03741e+06	Bradyrhizobium japonicum USDA 6	Alphaproteobacteria	1	1	1	0	1	0	0	1	1	0	0	0
1.05106e+06	Brucella abortus bv. 1 str. NI021	Alphaproteobacteria	1	0	1	1	1	0	0	0	0	0	0	0
520465	Brucella melitensis bv. 2 str. 63/9	Alphaproteobacteria	1	0	1	1	1	0	0	0	0	0	0	0
1.24892e+06	Sandarakinorhabdus sp. AAP62	Alphaproteobacteria	1	0	0	1	1	0	0	0	0	0	0	0
319003	Bradyrhizobium sp. WSM1253	Alphaproteobacteria	1	0	1	0	1	0	0	1	1	0	0	0
335993	Pelagibacter ubique HTCC1062	Alphaproteobacteria	1	0	0	0	1	0	0	0	0	0	0	0
1.28664e+06	Sinorhizobium meliloti 2011	Alphaproteobacteria	1	0	1	1	1	0	0	1	0	0	0	0
419611	Methylobacterium extorquens PA1	Alphaproteobacteria	1	0	1	1	1	0	0	1	0	0	0	0
569881	Wolbachia endosymbiont of Culex quinquefasciatus JHB	Alphaproteobacteria	1	0	0	0	0	0	0	0	0	0	0	0
696125	Bartonella clarridgeiae 73	Alphaproteobacteria	1	0	0	0	1	0	0	0	0	0	0	0
880591	Ketogulonicigenium vulgare Y25	Alphaproteobacteria	1	0	1	1	1	0	0	0	0	0	0	0
316056	Rhodopseudomonas palustris BisB18	Alphaproteobacteria	1	0	1	0	1	1	1	1	0	0	0	0
100902	Wolbachia endosymbiont of Onchocerca ochengi str. Adamawa_Cameroon	Alphaproteobacteria	1	0	0	0	0	0	0	0	0	0	0	0
634454	Acetobacter pasteurianus IFO 3283-07	Alphaproteobacteria	1	0	1	0	1	0	1	1	0	0	0	0
391600	Brevundimonas sp. BAL3	Alphaproteobacteria	1	0	0	1	1	0	0	0	0	0	0	0
349102	Rhodobacter sphaeroides ATCC 17025	Alphaproteobacteria	1	0	0	1	1	0	0	1	0	0	0	0
336407	Rickettsia bellii RML369-C	Alphaproteobacteria	0	0	0	0	0	0	0	1	0	0	0	0
766499	Citreicella sp. 357	Alphaproteobacteria	1	0	0	1	1	0	0	1	0	0	0	0
314262	Roseobacter sp. MED193	Alphaproteobacteria	1	0	0	1	1	0	0	0	0	0	0	0
525371	Roseomonas cervicalis ATCC 49957	Alphaproteobacteria	1	0	0	0	1	0	0	1	0	0	0	0
237728	Erythrobacter sp. NAP1	Alphaproteobacteria	1	0	0	1	1	0	0	0	0	0	0	0
1.08293e+06	Pelagibacterium halotolerans B2	Alphaproteobacteria	1	0	1	1	1	0	0	0	0	0	0	0
391589	Roseobacter sp. GAI101	Alphaproteobacteria	1	0	1	1	1	0	0	1	0	0	0	0
634453	Acetobacter pasteurianus IFO 3283-03	Alphaproteobacteria	1	0	1	0	1	0	1	1	0	0	0	0
391166	Granulibacter bethesdensis CGDNIH1	Alphaproteobacteria	1	0	1	1	0	0	0	0	0	0	0	0
1.11222e+06	Sphingomonas sp. PAMC 26617	Alphaproteobacteria	1	0	1	1	1	0	0	0	0	0	0	0
1.14431e+06	Novosphingobium sp. AP12	Alphaproteobacteria	1	0	1	1	1	0	1	0	0	0	0	0
391937	Nitratireductor pacificus pht-3B	Alphaproteobacteria	1	1	1	1	1	0	0	0	0	0	0	0
1.23139e+06	Oceaniovalibus guishaninsula JLT2003	Alphaproteobacteria	1	0	1	1	1	0	0	1	0	0	0	0
402882	Parvibaculum lavamentivorans DS-1	Alphaproteobacteria	1	1	0	0	1	0	0	1	0	0	0	0
633149	Brevundimonas subvibrioides ATCC 15264	Alphaproteobacteria	1	0	0	1	1	0	0	0	0	0	0	0
314266	Sphingomonas sp. SKA58	Alphaproteobacteria	1	0	0	1	1	0	0	0	0	0	0	0
283166	Bartonella henselae str. Houston-1	Alphaproteobacteria	1	0	0	1	1	0	0	0	0	0	0	0
703352	Brucella melitensis M5-90	Alphaproteobacteria	0	0	1	1	1	0	0	0	0	0	0	0
176299	Agrobacterium tumefaciens str. C58	Alphaproteobacteria	0	0	1	1	1	0	0	0	0	0	0	0
419610	Methylobacterium extorquens PA1	Alphaproteobacteria	1	0	1	1	1	0	0	1	0	0	0	0
288001	Bradyrhizobium sp. BTAi1	Alphaproteobacteria	1	0	1	0	1	0	1	1	0	0	0	0
622759	Zymomonas mobilis subsp. mobilis NCIMB 11163	Alphaproteobacteria	1	0	0	1	1	1	1	0	0	0	0	0
434131	Neorickettsia risticii str. Illinois	Alphaproteobacteria	0	0	0	0	0	0	0	0	0	0	0	0
388401	Rhodobacterales bacterium HTCC2150	Alphaproteobacteria	1	0	1	1	1	0	0	0	0	0	0	0
302410	Ehrlichia ruminantium str. Gardel	Alphaproteobacteria	1	0	0	0	0	0	0	0	0	0	0	0
520454	Brucella abortus bv. 6 str. 870	Alphaproteobacteria	1	0	1	1	1	0	0	0	0	0	0	0
926570	Acidiphilium multivorum AIU301	Alphaproteobacteria	1	0	1	1	0	0	0	1	0	0	0	0
394222	Maricaulis maris MCS10	Alphaproteobacteria	1	0	0	1	1	0	0	0	0	0	0	0
1.09456e+06	Bartonella rattimassiliensis 15908	Alphaproteobacteria	1	0	0	1	1	0	0	0	0	0	0	0
205920	Ehrlichia chaffeensis str. Arkansas	Alphaproteobacteria	1	0	0	0	0	0	0	0	0	0	0	0
395960	Rhodopseudomonas palustris TIE-1	Alphaproteobacteria	1	0	1	0	1	0	0	1	0	0	0	0
439494	Pelagibacter sp. HTCC7211	Alphaproteobacteria	1	0	0	0	1	0	0	0	0	0	0	0
1.24773e+06	Rhodobacter sp. AKP1	Alphaproteobacteria	1	0	0	1	1	0	0	1	0	0	0	0
316055	Rhodopseudomonas palustris BisA53	Alphaproteobacteria	1	0	1	0	1	1	1	1	0	0	0	0
1.13284e+06	Rhizobium sp. CCGE 510	Alphaproteobacteria	0	0	1	1	1	0	0	0	0	0	0	0
272944	Rickettsia conorii str. Malish 7	Alphaproteobacteria	0	0	0	0	0	0	0	1	0	0	0	0
222892	Neorickettsia sennetsu str. Miyayama	Alphaproteobacteria	1	0	0	0	0	0	0	0	0	0	0	0
862719	Azospirillum lipoferum 4B	Alphaproteobacteria	0	0	0	0	1	1	0	1	0	0	0	0
520487	Brucella suis bv. 3 str. 686	Alphaproteobacteria	1	0	1	1	1	0	0	0	0	0	0	0
314254	Oceanicaulis alexandrii HTCC2633	Alphaproteobacteria	1	0	0	0	0	0	0	0	0	0	0	0
293613	Rickettsia canadensis str. McKiel	Alphaproteobacteria	0	0	0	0	0	0	0	0	0	0	0	0
398580	Dinoroseobacter shibae DFL 12	Alphaproteobacteria	1	0	0	1	1	0	0	1	0	0	0	0
702114	Novosphingobium sp. PP1Y	Alphaproteobacteria	1	0	0	1	1	1	1	1	0	0	0	0
1.21534e+06	Liberibacter crescens BT-1	Alphaproteobacteria	0	0	1	0	0	0	0	0	0	0	0	0
520449	Brucella sp. 83/13	Alphaproteobacteria	1	0	1	1	1	0	0	0	0	0	0	0
693750	Brucella sp. BO2	Alphaproteobacteria	1	0	1	1	1	0	0	0	0	0	0	0
470137	Brucella suis ATCC 23445	Alphaproteobacteria	1	0	1	1	1	0	0	0	0	0	0	0
1.10511e+06	Rickettsia slovaca str. D-CWPP	Alphaproteobacteria	0	0	0	0	0	0	0	1	0	0	0	0
314261	Parvularcula bermudensis HTCC2503	Alphaproteobacteria	1	0	0	0	0	0	0	0	0	0	0	0
269485	Ehrlichia canis str. Jake	Alphaproteobacteria	1	0	0	0	0	0	0	0	0	0	0	0
1.10432e+06	Brucella canis HSK A52141	Alphaproteobacteria	0	0	1	1	1	0	0	0	0	0	0	0
481009	Rickettsia philipii str. 364D	Alphaproteobacteria	0	0	0	0	0	0	0	1	0	0	0	0
336408	Rickettsia bellii RML369-C	Alphaproteobacteria	0	0	0	0	0	0	0	1	0	0	0	0
224914	Brucella melitensis bv. 1 str. 16M [WGS]	Alphaproteobacteria	1	0	1	1	1	0	0	0	0	0	0	0
991905	Polymorphum gilvum SL003B-26A1	Alphaproteobacteria	1	0	0	0	1	0	0	1	0	0	0	0
1.05072e+06	Agrobacterium tumefaciens F2	Alphaproteobacteria	0	0	1	1	1	0	0	0	0	0	0	0
470735	Brucella sp. BO1	Alphaproteobacteria	1	0	1	1	1	0	0	0	0	0	0	0
690566	Sphingobium chlorophenolicum L-1	Alphaproteobacteria	1	0	0	1	1	0	0	0	0	0	0	0
652620	Rickettsia japonica YH	Alphaproteobacteria	0	0	0	0	0	0	0	1	0	0	0	0
1.09655e+06	Methylobacterium sp. GXF4	Alphaproteobacteria	1	0	1	1	1	0	0	0	0	0	0	0
347255	Rickettsia africae ESF-5	Alphaproteobacteria	0	0	0	0	0	0	0	1	0	0	0	0
279238	Novosphingobium aromaticivorans DSM 12444	Alphaproteobacteria	1	0	0	1	1	0	0	0	0	0	0	0
272943	Rhodobacter sphaeroides 2.4.1	Alphaproteobacteria	1	0	0	0	1	0	0	1	0	0	0	0
438753	Azorhizobium caulinodans ORS 571	Alphaproteobacteria	1	0	0	1	1	0	0	1	0	0	0	0
1.03016e+06	Sphingomonas sp. KC8	Alphaproteobacteria	1	0	1	1	1	0	0	0	0	0	0	0
641118	Ochrobactrum intermedium LMG 3301	Alphaproteobacteria	1	0	1	1	1	0	0	1	0	0	0	0
272951	Rickettsia sibirica 246	Alphaproteobacteria	0	0	0	0	0	0	0	1	0	0	0	0
684719	alpha proteobacterium HIMB114	Alphaproteobacteria	1	0	0	0	1	0	0	0	0	0	0	0
1.10511e+06	Rickettsia rhipicephali str. 3-7-female6-CWPP	Alphaproteobacteria	0	0	0	0	0	0	0	1	0	0	0	0
622637	Methylocystis sp. ATCC 49242	Alphaproteobacteria	1	0	0	0	1	0	1	1	0	0	0	0
316055	Rhodopseudomonas palustris BisA53	Alphaproteobacteria	1	0	1	0	1	1	1	1	0	0	0	0
520456	Brucella neotomae 5K33	Alphaproteobacteria	1	0	1	1	1	0	0	0	0	0	0	0
940285	Gluconacetobacter europaeus 5P3	Alphaproteobacteria	1	0	1	1	1	0	1	1	0	0	0	0
1.10788e+06	Mesorhizobium alhagi CCNWXJ12-2	Alphaproteobacteria	1	1	1	1	0	0	1	1	0	0	0	0
398580	Dinoroseobacter shibae DFL 12	Alphaproteobacteria	1	0	0	1	1	0	0	1	0	0	0	0
641140	Brucella abortus str. 2308 A	Alphaproteobacteria	1	0	1	1	1	0	0	0	0	0	0	0
634456	Acetobacter pasteurianus IFO 3283-26	Alphaproteobacteria	1	0	1	0	1	0	1	1	0	0	0	0
1.23138e+06	Zymomonas mobilis subsp. mobilis ATCC 31822	Alphaproteobacteria	1	0	0	1	1	1	1	0	0	0	0	0
1.00267e+06	Pelagibacter sp. IMCC9063	Alphaproteobacteria	1	0	0	0	1	0	0	0	0	0	0	0
82789.3	Agrobacterium sp. ATCC 31749	Alphaproteobacteria	0	0	1	1	1	0	0	0	0	0	0	0
323099	Nitrobacter winogradskyi Nb-255	Alphaproteobacteria	1	0	1	0	1	0	0	0	0	0	0	0
1.10511e+06	Rickettsia montanensis str. OSU 85-930	Alphaproteobacteria	0	0	0	0	0	0	0	0	0	0	0	0
403779	Anaplasma marginale str. Virginia	Alphaproteobacteria	1	0	0	0	0	0	0	0	0	0	0	0
520455	Brucella abortus bv. 9 str. C68	Alphaproteobacteria	1	0	1	1	1	0	0	0	0	0	0	0
1.11221e+06	Sphingomonas sp. PAMC 26605	Alphaproteobacteria	1	0	1	1	1	0	0	0	0	0	0	0
1.17531e+06	Rickettsia honei RB	Alphaproteobacteria	0	0	0	0	0	0	0	1	0	0	0	0
565050	Caulobacter crescentus NA1000	Alphaproteobacteria	1	0	0	1	1	0	0	0	0	0	0	0
438753	Azorhizobium caulinodans ORS 571	Alphaproteobacteria	1	0	0	1	1	0	0	1	0	0	0	0
1.13491e+06	Methylocystis parvus OBBP	Alphaproteobacteria	1	0	0	0	1	0	0	1	1	0	0	0
520457	Brucella ceti B1/94	Alphaproteobacteria	1	0	1	1	1	0	0	0	0	0	0	0
911045	Pseudovibrio sp. FO-BEG1	Alphaproteobacteria	1	0	0	0	1	1	1	1	1	0	0	0
517437	Anaplasma marginale str. Puerto Rico	Alphaproteobacteria	1	0	0	0	0	0	0	0	0	0	0	0
1.14431e+06	Sphingobium sp. AP49	Alphaproteobacteria	1	0	0	1	1	0	0	0	0	0	0	0
551947	Bradyrhizobium sp. STM 3843	Alphaproteobacteria	1	0	1	0	1	0	1	1	0	0	0	0
693750	Brucella sp. BO2	Alphaproteobacteria	1	0	1	1	1	0	0	0	0	0	0	0
269797	Rhodospirillum rubrum ATCC 11170	Alphaproteobacteria	1	1	0	0	0	1	0	1	0	0	0	0
222892	Neorickettsia sennetsu str. Miyayama	Alphaproteobacteria	1	0	0	0	0	0	0	0	0	0	0	0
450852	Phenylobacterium zucineum HLK1	Alphaproteobacteria	1	0	1	1	1	0	0	1	0	0	0	0
392499	Sphingomonas wittichii RW1	Alphaproteobacteria	1	1	0	1	1	0	0	0	0	0	0	0
1.105e+06	Gluconobacter frateurii NBRC 101659	Alphaproteobacteria	1	0	1	1	1	0	1	0	0	0	0	0
1.14876e+06	Brucella melitensis S66	Alphaproteobacteria	1	0	1	1	1	0	0	0	0	0	0	0
311403	Agrobacterium vitis S4	Alphaproteobacteria	0	0	1	1	1	0	0	0	0	0	0	0
360096	Bartonella bacilliformis KC583	Alphaproteobacteria	1	0	0	0	1	0	0	0	0	0	0	0
1.14431e+06	Rhizobium sp. AP16	Alphaproteobacteria	0	1	1	1	1	0	0	0	0	0	0	0
216596	Rhizobium leguminosarum bv. viciae 3841	Alphaproteobacteria	0	0	1	1	1	0	0	0	1	0	0	0
1.17793e+06	Thalassospira profundimaris WP0211	Alphaproteobacteria	1	1	0	1	1	0	0	1	0	0	0	0
1.24892e+06	Porphyrobacter sp. AAP82	Alphaproteobacteria	1	0	0	1	1	0	0	0	0	0	0	0
666684	Afipia sp. 1NLS2	Alphaproteobacteria	1	0	1	0	1	0	1	1	0	0	0	0
983920	Novosphingobium nitrogenifigens DSM 19370	Alphaproteobacteria	1	0	0	1	1	0	0	1	0	0	0	0
431944	Magnetospirillum gryphiswaldense MSR-1	Alphaproteobacteria	1	0	0	0	0	0	0	1	0	0	0	0
293613	Rickettsia canadensis str. McKiel	Alphaproteobacteria	0	0	0	0	0	0	0	0	0	0	0	0
52598.8	Sulfitobacter sp. EE-36	Alphaproteobacteria	1	0	1	1	1	0	0	0	0	0	0	0
1.18565e+06	Sinorhizobium fredii USDA 257	Alphaproteobacteria	1	0	1	1	1	0	0	1	0	0	0	0
375451	Roseobacter denitrificans OCh 114	Alphaproteobacteria	1	0	0	1	1	0	0	0	0	1	0	0
661410	Methylobacterium extorquens DM4	Alphaproteobacteria	1	0	1	1	1	0	0	1	0	0	0	0
283165	Bartonella quintana str. Toulouse	Alphaproteobacteria	1	0	0	1	1	0	0	0	0	0	0	0
644076	Silicibacter sp. TrichCH4B	Alphaproteobacteria	1	0	0	1	1	0	0	0	0	0	0	0
272568	Gluconacetobacter diazotrophicus PAl 5	Alphaproteobacteria	1	0	1	0	1	0	1	1	0	0	0	0
1.09455e+06	Bartonella alsatica IBS 382	Alphaproteobacteria	1	0	0	0	1	0	0	0	0	0	0	0
744980	Roseibium sp. TrichSKD4	Alphaproteobacteria	1	0	0	0	1	0	1	1	0	0	0	0
1.1051e+06	Rickettsia prowazekii str. Dachau	Alphaproteobacteria	0	0	0	0	0	0	0	1	0	0	0	0
163164	Wolbachia endosymbiont of Drosophila melanogaster	Alphaproteobacteria	1	0	0	0	0	0	0	0	0	0	0	0
342109	Magnetospirillum magneticum AMB-1	Alphaproteobacteria	1	1	0	0	1	0	0	1	0	0	0	0
367336	Rhodobacterales bacterium HTCC2255	Alphaproteobacteria	0	0	0	1	1	0	1	0	0	0	0	0
316056	Rhodopseudomonas palustris BisB18	Alphaproteobacteria	1	0	1	0	1	1	1	1	0	0	0	0
258595	Rhodopseudomonas palustris CGA009	Alphaproteobacteria	1	0	1	0	1	0	0	1	0	0	0	0
1.09456e+06	Bartonella elizabethae F9251	Alphaproteobacteria	1	0	0	1	1	0	0	0	0	0	0	0
266780	Chelativorans sp. BNC1	Alphaproteobacteria	1	0	1	1	1	0	0	0	0	0	0	0
316058	Rhodopseudomonas palustris HaA2	Alphaproteobacteria	1	0	1	0	1	0	0	1	0	0	0	0
754035	Mesorhizobium australicum WSM2073	Alphaproteobacteria	1	1	1	1	1	0	0	0	0	0	0	0
323097	Nitrobacter hamburgensis X14	Alphaproteobacteria	1	1	1	0	1	1	0	1	0	0	0	0
698936	Sinorhizobium meliloti BL225C	Alphaproteobacteria	1	0	1	1	1	0	1	1	0	0	0	0
192.7	Azospirillum brasilense	Alphaproteobacteria	1	1	0	0	1	1	1	1	0	0	0	0
272948	Rickettsia prowazekii str. Madrid E	Alphaproteobacteria	0	0	0	0	0	0	0	1	0	0	0	0
292806	Wolbachia endosymbiont strain TRS of Brugia malayi	Alphaproteobacteria	1	0	0	0	0	0	0	0	0	0	0	0
520462	Brucella pinnipedialis M292/94/1	Alphaproteobacteria	1	0	1	1	1	0	0	0	0	0	0	0
323098	Nitrobacter winogradskyi Nb-255	Alphaproteobacteria	1	0	1	0	1	0	0	0	0	0	0	0
1.21112e+06	Chelatococcus sp. GW1	Alphaproteobacteria	1	0	0	0	1	0	0	1	1	0	0	0
1.05106e+06	Brucella abortus bv. 1 str. NI010	Alphaproteobacteria	1	0	1	1	1	0	0	0	0	0	0	0
195926	Haloplasma contractile SSD-17B	Alphaproteobacteria	1	1	0	0	1	1	0	0	0	0	0	0
1085.1	Rhodospirillum rubrum	Alphaproteobacteria	1	1	0	0	0	1	0	1	0	0	0	0
384765	Labrenzia aggregata IAM 12614	Alphaproteobacteria	1	0	0	0	1	0	0	1	0	0	0	0
1.05106e+06	Brucella abortus bv. 1 str. NI474	Alphaproteobacteria	1	0	1	1	1	0	0	0	0	0	0	0
414684	Rhodospirillum centenum SW	Alphaproteobacteria	1	1	0	0	1	0	0	0	0	0	0	0
1.09476e+06	Bartonella sp. DB5-6	Alphaproteobacteria	1	0	0	1	1	0	0	0	0	0	0	0
316058	Rhodopseudomonas palustris BisB5	Alphaproteobacteria	1	0	1	0	1	0	0	1	0	0	0	0
520463	Brucella pinnipedialis M163/99/10	Alphaproteobacteria	1	0	1	1	1	0	0	0	0	0	0	0
1.2299e+06	Brucella canis 118	Alphaproteobacteria	1	0	1	1	1	0	0	0	0	0	0	0
224914	Brucella melitensis 16M	Alphaproteobacteria	1	0	1	1	1	0	0	0	0	0	0	0
347834	Rhizobium etli CFN 42	Alphaproteobacteria	0	0	1	1	1	0	1	0	0	0	0	0
627192	Sphingobium sp. SYK-6	Alphaproteobacteria	1	0	0	0	1	0	0	1	0	0	0	0
754501	Microvirga sp. WSM3557	Alphaproteobacteria	1	0	1	1	1	1	0	1	1	0	0	0
382640	Bartonella tribocorum CIP 105476	Alphaproteobacteria	1	0	0	1	1	0	0	0	0	0	0	0
1.14428e+06	Rickettsia sibirica subsp. mongolitimonae HA-91	Alphaproteobacteria	0	0	0	0	0	0	0	0	0	0	0	0
1.08293e+06	Agrobacterium tumefaciens CCNWGS0286	Alphaproteobacteria	0	0	1	1	1	0	0	0	0	0	0	0
439498	Ruegeria sp. R11	Alphaproteobacteria	1	0	0	1	1	0	0	1	0	0	0	0
391616	Octadecabacter antarcticus 238	Alphaproteobacteria	1	0	1	1	1	0	0	0	0	0	0	0
1.10511e+06	Rickettsia massiliae str. AZT80	Alphaproteobacteria	0	0	0	0	0	0	0	1	0	0	0	0
990285	Rhizobium grahamii CCGE 502	Alphaproteobacteria	0	0	1	1	1	0	0	0	0	0	0	0
714995	Gluconacetobacter hansenii ATCC 23769	Alphaproteobacteria	1	0	1	1	1	0	1	1	0	0	0	0
940265	Acetobacter pasteurianus subsp. pasteurianus LMG 1262	Alphaproteobacteria	1	0	1	0	1	0	1	1	0	0	0	0
395493	Rhizobium leguminosarum bv. trifolii WSM2304	Alphaproteobacteria	0	0	1	1	1	0	0	0	0	0	0	0
1.19471e+06	Sinorhizobium meliloti 5A14	Alphaproteobacteria	1	0	1	1	1	0	0	1	0	0	0	0
212043	Anaplasma phagocytophilum HZ	Alphaproteobacteria	1	0	0	0	0	0	0	0	0	0	0	0
395491	Rhizobium leguminosarum bv. trifolii WSM1325	Alphaproteobacteria	0	0	1	1	1	0	0	0	0	0	0	0
759362	Ketogulonigenium vulgarum WSH-001	Alphaproteobacteria	1	0	1	1	1	0	0	0	0	0	0	0
765698	Mesorhizobium ciceri biovar biserrulae WSM1271	Alphaproteobacteria	1	0	1	1	1	0	0	0	0	0	0	0
928210	Bartonella sp. R4(2010)	Alphaproteobacteria	1	0	0	1	1	0	0	0	0	0	0	0
1.14431e+06	Rhizobium sp. CF122	Alphaproteobacteria	0	0	1	1	1	0	0	1	0	0	0	0
315457	Rickettsia felis URRWXCal2	Alphaproteobacteria	0	0	0	0	0	0	0	1	0	0	0	0
140892	Rickettsia conorii subsp. caspia A-167	Alphaproteobacteria	0	0	0	0	0	0	0	1	0	0	0	0
1.1051e+06	Rickettsia prowazekii str. GvV257	Alphaproteobacteria	0	0	0	0	0	0	0	1	0	0	0	0
520459	Brucella ceti M644/93/1	Alphaproteobacteria	1	0	1	1	1	0	0	0	0	0	0	0
246201	Ruegeria pomeroyi DSS-3	Alphaproteobacteria	1	0	0	1	1	0	0	1	0	0	0	0
48935.1	Novosphingobium aromaticivorans	Alphaproteobacteria	1	0	0	1	1	0	0	0	0	0	0	0
1.1051e+06	Rickettsia prowazekii str. RpGvF24	Alphaproteobacteria	0	0	0	0	0	0	0	1	0	0	0	0
517722	Citromicrobium sp. JLT1363	Alphaproteobacteria	1	0	0	1	0	0	0	0	0	0	0	0
504832	Oligotropha carboxidovorans OM5	Alphaproteobacteria	1	0	1	0	1	0	1	1	0	0	0	0
1.10432e+06	Brucella abortus A13334	Alphaproteobacteria	0	0	1	1	1	0	0	0	0	0	0	0
1.14319e+06	Brucella melitensis 16M13W	Alphaproteobacteria	1	0	1	1	1	0	0	0	0	0	0	0
351016	Roseobacter sp. AzwK-3b	Alphaproteobacteria	1	0	0	1	1	0	0	0	0	0	0	0
244592	Labrenzia alexandrii DFL-11	Alphaproteobacteria	1	0	0	0	1	0	0	1	0	0	0	0
883079	Afipia clevelandensis ATCC 49720	Alphaproteobacteria	1	1	0	0	1	0	1	1	0	0	0	0
380.5	Sinorhizobium fredii	Alphaproteobacteria	1	0	1	1	1	0	0	1	0	0	0	0
1.08887e+06	Commensalibacter intestini A911	Alphaproteobacteria	1	0	1	0	1	1	1	0	0	0	0	0
2433.3	Roseobacter Sp. GAI101	Alphaproteobacteria	1	0	1	1	1	0	0	1	0	0	0	0
520464	Brucella melitensis bv. 1 str. Rev.1	Alphaproteobacteria	1	0	1	1	1	0	0	0	0	0	0	0
520488	Brucella suis bv. 4 str. 40	Alphaproteobacteria	1	0	1	1	1	0	0	0	0	0	0	0
391627	Octadecabacter antarcticus 307	Alphaproteobacteria	1	0	1	1	1	0	0	0	0	0	1	0
314264	Roseovarius sp. 217	Alphaproteobacteria	1	0	1	0	1	0	0	1	0	0	0	0
470137	Brucella suis ATCC 23445	Alphaproteobacteria	1	0	1	1	1	0	0	0	0	0	0	0
156889	Magnetococcus sp. MC-1	Alphaproteobacteria	0	1	0	0	0	0	0	0	0	0	0	0
314264	Roseovarius sp. 217	Alphaproteobacteria	1	0	1	0	1	0	0	1	0	0	0	0
1.00094e+06	Anaplasma marginale str. Okeechobee	Alphaproteobacteria	1	0	0	0	0	0	0	0	0	0	0	0
114615	Bradyrhizobium sp. ORS278	Alphaproteobacteria	1	0	1	0	1	0	1	1	0	0	0	0
357244	Orientia tsutsugamushi str. Boryong	Alphaproteobacteria	0	0	0	0	0	0	0	0	0	0	0	0
439496	Pseudovibrio sp. JE062	Alphaproteobacteria	1	0	0	0	1	1	1	1	1	0	0	0
634455	Acetobacter pasteurianus IFO 3283-22	Alphaproteobacteria	1	0	1	0	1	0	1	1	0	0	0	0
546272	Brucella melitensis ATCC 23457	Alphaproteobacteria	1	0	1	1	1	0	0	0	0	0	0	0
1.05106e+06	Brucella abortus bv. 1 str. NI016	Alphaproteobacteria	1	0	1	1	1	0	0	0	0	0	0	0
520448	Brucella sp. NVSL 07-0026	Alphaproteobacteria	1	0	1	1	1	0	0	0	0	0	0	0
570417	Wolbachia endosymbiont of Culex quinquefasciatus Pel	Alphaproteobacteria	1	0	0	0	0	0	0	0	0	0	0	0
252306	Oceanicola batsensis HTCC2597	Alphaproteobacteria	1	0	0	1	1	0	0	0	0	0	0	0
314232	Loktanella vestfoldensis SKA53	Alphaproteobacteria	1	0	0	1	1	0	0	0	0	0	0	0
349101	Rhodobacter sphaeroides ATCC 17029	Alphaproteobacteria	1	0	0	1	1	0	0	1	0	0	0	0
488538	alpha proteobacterium IMCC1322	Alphaproteobacteria	1	0	0	1	1	0	0	0	0	0	0	0
237727	Erythrobacter sp. NAP1	Alphaproteobacteria	1	0	0	1	1	0	0	0	0	0	0	0
246200	Silicibacter pomeroyi DSS-3	Alphaproteobacteria	1	0	0	1	1	0	0	1	0	0	0	0
317655	Sphingopyxis alaskensis RB2256	Alphaproteobacteria	1	0	0	0	1	0	0	0	0	0	0	0
314260	Parvularcula bermudensis HTCC2503	Alphaproteobacteria	1	0	0	0	0	0	0	0	0	0	0	0
266835	Mesorhizobium loti MAFF303099	Alphaproteobacteria	1	1	1	1	1	0	0	0	1	0	0	0
940265	Acetobacter pasteurianus subsp. pasteurianus LMG 1262 = NBRC 106471	Alphaproteobacteria	1	0	1	0	1	0	1	1	0	0	0	0
335659	Bradyrhizobium sp. S23321	Alphaproteobacteria	1	0	1	0	1	0	0	0	0	0	0	0
573066	Asticcacaulis excentricus CB 48	Alphaproteobacteria	1	0	0	1	1	0	0	0	0	0	0	0
981384	Ruegeria sp. TW15	Alphaproteobacteria	1	0	0	1	1	0	1	1	0	0	0	0
137722	Azospirillum sp. B510	Alphaproteobacteria	1	1	0	0	1	1	1	1	0	0	0	0
744979	Ahrensia sp. R2A130	Alphaproteobacteria	1	0	1	1	1	0	0	0	0	0	0	0
35793.1	Rickettsia sibirica	Alphaproteobacteria	0	0	0	0	0	0	0	1	0	0	0	0
707241	Sinorhizobium meliloti SM11	Alphaproteobacteria	1	0	1	1	1	0	0	1	0	0	0	0
483179	Brucella canis ATCC 23365	Alphaproteobacteria	1	0	1	1	1	0	0	0	0	0	0	0
452659	Rickettsia rickettsii str. Iowa	Alphaproteobacteria	0	0	0	0	0	0	0	1	0	0	0	0
254945	Ehrlichia ruminantium str. Welgevonden	Alphaproteobacteria	1	0	0	0	0	0	0	0	0	0	0	0
1.09456e+06	Bartonella vinsonii subsp. arupensis OK-94-513	Alphaproteobacteria	1	0	0	1	1	0	0	0	0	0	0	0
634458	Acetobacter pasteurianus IFO 3283-01-42C	Alphaproteobacteria	1	0	1	0	1	0	1	1	0	0	0	0
783.1	Rickettsia rickettsii	Alphaproteobacteria	0	0	0	0	0	0	0	1	0	0	0	0
1.05106e+06	Brucella abortus bv. 1 str. NI435a	Alphaproteobacteria	1	0	1	1	1	0	0	0	0	0	0	0
754762	Rhizobium leguminosarum bv. trifolii WSM2297	Alphaproteobacteria	0	0	1	1	1	0	0	1	0	0	0	0
883080	Afipia felis ATCC 53690	Alphaproteobacteria	1	0	1	0	1	0	1	1	0	0	0	0
985868	Odyssella thessalonicensis L13	Alphaproteobacteria	0	1	0	0	0	0	0	0	0	0	0	0
909943	SAR116 cluster alpha proteobacterium HIMB100	Alphaproteobacteria	1	0	0	0	1	0	0	0	0	0	0	0
509191	Caulobacter segnis ATCC 21756	Alphaproteobacteria	1	0	0	1	1	0	0	0	0	0	0	0
391166	Granulibacter bethesdensis CGDNIH1	Alphaproteobacteria	1	0	1	1	0	0	0	0	0	0	0	0
536019	Mesorhizobium opportunistum WSM2075	Alphaproteobacteria	1	1	1	1	1	0	0	0	0	0	0	0
266779	Mesorhizobium sp. BNC1	Alphaproteobacteria	1	0	1	1	1	0	0	0	0	0	0	0
314256	Oceanicola granulosus HTCC2516	Alphaproteobacteria	1	0	1	1	1	0	0	1	0	0	0	0
1.09456e+06	Bartonella taylorii 8TBB	Alphaproteobacteria	1	0	0	1	1	0	0	0	0	0	0	0
375452	Roseobacter denitrificans OCh 114	Alphaproteobacteria	1	0	0	1	1	0	0	0	0	1	0	0
1.14434e+06	Bradyrhizobium sp. YR681	Alphaproteobacteria	1	1	1	0	1	0	1	1	0	0	0	0
254945	Ehrlichia ruminantium str. Welgevonden	Alphaproteobacteria	1	0	0	0	0	0	0	0	0	0	0	0
444612	Rickettsia endosymbiont of Ixodes scapularis	Alphaproteobacteria	0	0	0	0	0	0	0	0	0	0	0	0
224911	Bradyrhizobium japonicum USDA 110	Alphaproteobacteria	1	1	1	0	1	0	0	1	1	0	0	0
652103	Rhodopseudomonas palustris DX-1	Alphaproteobacteria	1	0	1	0	1	0	1	1	0	0	0	0
1.1051e+06	Rickettsia rickettsii str. Brazil	Alphaproteobacteria	0	0	0	0	0	0	0	0	0	0	0	0
754522	Rhizobium leguminosarum bv. trifolii WSM2012	Alphaproteobacteria	1	0	1	1	1	0	1	0	0	0	0	0
1.1051e+06	Rickettsia prowazekii str. BuV67-CWPP	Alphaproteobacteria	0	0	0	0	0	0	0	1	0	0	0	0
412597	Paracoccus sp. TRP	Alphaproteobacteria	1	0	1	1	1	0	0	0	0	0	0	0
648757	Rhodomicrobium vannielii ATCC 17100	Alphaproteobacteria	1	0	1	1	1	1	0	0	0	0	0	0
1.10511e+06	Rickettsia parkeri str. Portsmouth	Alphaproteobacteria	0	0	0	0	0	0	0	1	0	0	0	0
411684	Hoeflea phototrophica DFL-43	Alphaproteobacteria	1	0	1	1	1	0	0	1	0	0	0	0
467661	Rhodobacteraceae bacterium KLH11	Alphaproteobacteria	1	0	0	1	1	0	1	0	0	0	0	0
391595	Roseobacter litoralis Och 149	Alphaproteobacteria	1	0	0	1	1	0	0	1	0	0	0	0
426118	Methylobacterium sp. 4-46	Alphaproteobacteria	1	0	1	1	1	0	1	1	0	0	0	0
292414	Ruegeria sp. TM1040	Alphaproteobacteria	1	0	0	1	1	0	0	0	0	0	0	0
293614	Rickettsia akari str. Hartford	Alphaproteobacteria	0	0	0	0	0	0	0	1	0	0	0	0
395965	Methylocella silvestris BL2	Alphaproteobacteria	1	0	0	1	0	0	0	1	1	0	0	0
452659	Rickettsia rickettsii str. Iowa	Alphaproteobacteria	0	0	0	0	0	0	0	1	0	0	0	0
283165	Bartonella quintana str. Toulouse	Alphaproteobacteria	1	0	0	0	1	0	0	0	0	0	0	0
234826	Anaplasma marginale str. St. Maries	Alphaproteobacteria	1	0	0	0	0	0	0	0	0	0	0	0
283166	Bartonella henselae str. Houston-1	Alphaproteobacteria	1	0	0	1	1	0	0	0	0	0	0	0
1.19791e+06	Afipia birgiae 34632	Alphaproteobacteria	1	1	0	0	1	0	1	1	0	0	0	0
520461	Brucella pinnipedialis B2/94	Alphaproteobacteria	1	0	1	1	1	0	0	0	0	0	0	0
52598.3	Sulfitobacter sp. EE-36	Alphaproteobacteria	1	0	1	1	1	0	0	0	0	0	0	0
272944	Rickettsia conorii str. Malish 7	Alphaproteobacteria	0	0	0	0	0	0	0	1	0	0	0	0
357244	Orientia tsutsugamushi Boryong	Alphaproteobacteria	0	0	0	0	0	0	0	0	0	0	0	0
360096	Bartonella bacilliformis KC583	Alphaproteobacteria	1	0	0	0	1	0	0	0	0	0	0	0
314254	Nitrobacter sp. Nb-311A	Alphaproteobacteria	0	0	0	0	0	0	0	0	0	0	0	0
234826	Anaplasma marginale str. St. Maries	Alphaproteobacteria	1	0	0	0	0	0	0	0	0	0	0	0
573066	Asticcacaulis excentricus CB 48	Alphaproteobacteria	1	0	0	1	1	0	0	0	0	0	0	0
504832	Oligotropha carboxidovorans OM5	Alphaproteobacteria	1	0	1	0	1	0	1	1	0	0	0	0
470735	Brucella sp. BO1	Alphaproteobacteria	1	0	1	1	1	0	0	0	0	0	0	0
359391	Brucella melitensis biovar Abortus 2308	Alphaproteobacteria	1	0	1	1	1	0	0	0	0	0	0	0
570417	Wolbachia endosymbiont of Culex quinquefasciatus Pel	Alphaproteobacteria	1	0	0	0	0	0	0	0	0	0	0	0
204722	Brucella suis 1330	Alphaproteobacteria	1	0	1	1	1	0	0	0	0	0	0	0
1.09455e+06	Bartonella doshiae NCTC 12862	Alphaproteobacteria	1	0	0	1	1	0	0	0	0	0	0	0
929794	Bartonella sp. OS02	Alphaproteobacteria	1	0	0	1	1	0	0	0	0	0	0	0
520489	Brucella suis bv. 5 str. 513	Alphaproteobacteria	1	0	1	1	1	0	0	0	0	0	0	0
634457	Acetobacter pasteurianus IFO 3283-32	Alphaproteobacteria	1	0	1	0	1	0	1	1	0	0	0	0
187303	Methylocystis sp. SC2	Alphaproteobacteria	1	1	0	0	1	0	0	1	1	0	0	0
290400	Jannaschia sp. CCS1	Alphaproteobacteria	1	0	1	1	1	0	0	0	0	0	0	0
449216	Rickettsia prowazekii Rp22	Alphaproteobacteria	0	0	0	0	0	0	0	1	0	0	0	0
334380	Orientia tsutsugamushi str. Ikeda	Alphaproteobacteria	0	0	0	0	0	0	0	0	0	0	0	0
349163	Acidiphilium cryptum JF-5	Alphaproteobacteria	1	0	1	1	0	0	0	1	0	0	0	0
1.14319e+06	Brucella melitensis 16M1W	Alphaproteobacteria	1	0	1	1	1	0	0	0	0	0	0	0
1.08293e+06	Mesorhizobium amorphae CCNWGS0123	Alphaproteobacteria	1	1	1	1	1	0	0	0	0	0	0	0
114615	Bradyrhizobium sp. ORS278	Alphaproteobacteria	1	0	1	0	1	0	1	1	0	0	0	0
342108	Magnetospirillum magneticum AMB-1	Alphaproteobacteria	1	1	0	0	1	0	0	1	0	0	0	0
1.20706e+06	Oceanibaculum indicum P24	Alphaproteobacteria	1	1	0	0	0	0	0	0	0	0	0	0
439376	Ochrobactrum anthropi ATCC 49188	Alphaproteobacteria	1	0	1	1	1	0	0	1	0	0	0	0
1.21045e+06	Brucella melitensis BCB033	Alphaproteobacteria	1	0	1	1	1	0	0	0	0	0	0	0
349163	Acidiphilium cryptum JF-5	Alphaproteobacteria	1	0	1	1	0	0	0	1	0	0	0	0
394222	Maricaulis maris MCS10	Alphaproteobacteria	1	0	0	1	1	0	0	0	0	0	0	0
575591	Brucella abortus NCTC 8038	Alphaproteobacteria	1	0	1	1	1	0	0	0	0	0	0	0
290633	Gluconobacter oxydans 621H	Alphaproteobacteria	1	0	1	1	1	0	1	0	0	0	0	0
1.15111e+06	Ochrobactrum anthropi CTS-325	Alphaproteobacteria	1	0	1	1	1	0	0	0	0	0	0	0
1.19471e+06	Sinorhizobium meliloti A0641M	Alphaproteobacteria	0	0	1	1	1	0	0	1	0	0	0	0
1.09456e+06	Bartonella tamiae Th239	Alphaproteobacteria	1	0	0	1	1	0	0	0	0	0	0	0
391896	Rickettsia bellii OSU 85-389	Alphaproteobacteria	0	0	0	0	0	0	0	1	0	0	0	0
993047	Rhizobium etli CNPAF512	Alphaproteobacteria	0	0	1	1	1	0	1	0	0	0	0	0
440086	Methylobacterium chloromethanicum CM4	Alphaproteobacteria	1	0	1	1	1	0	0	1	0	0	0	0
1.19373e+06	Endolissoclinum patella L2	Alphaproteobacteria	1	0	0	0	0	0	0	0	0	0	0	0
216596	Rhizobium leguminosarum bv. viciae 3841	Alphaproteobacteria	0	0	1	1	1	0	0	0	1	0	0	0
1.11291e+06	Brucella suis VBI22	Alphaproteobacteria	0	0	1	1	1	0	0	0	0	0	0	0
264203	Zymomonas mobilis subsp. mobilis ZM4	Alphaproteobacteria	1	0	0	1	1	1	1	0	0	0	0	0
627345	Zymomonas mobilis subsp. mobilis ATCC 29191	Alphaproteobacteria	1	0	0	1	1	1	1	0	0	0	0	0
1.08164e+06	Sphingomonas elodea ATCC 31461	Alphaproteobacteria	1	0	0	1	1	0	0	0	0	0	0	0
648757	Rhodomicrobium vannielii ATCC 17100	Alphaproteobacteria	1	0	1	1	1	1	0	0	0	0	0	0
314265	Roseovarius sp. HTCC2601	Alphaproteobacteria	1	0	0	1	1	0	0	1	0	0	0	0
323098	Nitrobacter hamburgensis X14	Alphaproteobacteria	1	1	1	0	1	1	0	1	0	0	0	0
754765	Rhizobium leguminosarum bv. trifolii WU95	Alphaproteobacteria	0	0	1	1	1	0	0	0	1	0	0	0
1.20678e+06	Bartonella bacilliformis INS	Alphaproteobacteria	1	0	0	0	1	0	0	0	0	0	0	0
639283	Starkeya novella DSM 506	Alphaproteobacteria	1	0	1	1	1	0	1	1	0	0	0	0
1.21045e+06	Brucella suis S2-30	Alphaproteobacteria	1	0	1	1	1	0	0	0	0	0	0	0
1.08872e+06	Novosphingobium pentaromativorans US6-1	Alphaproteobacteria	1	0	0	1	1	0	0	1	0	0	0	0
1.00094e+06	Anaplasma marginale str. Florida Relapse	Alphaproteobacteria	1	0	0	0	0	0	0	0	0	0	0	0
1.10509e+06	Rickettsia prowazekii str. Chernikova	Alphaproteobacteria	0	0	0	0	0	0	0	1	0	0	0	0
1.19471e+06	Sinorhizobium meliloti AE608H	Alphaproteobacteria	1	0	1	1	1	0	0	1	0	0	0	0
1.09456e+06	Bartonella melophagi K-2C	Alphaproteobacteria	1	0	0	0	1	0	0	0	0	0	0	0
441621	Methylobacterium populi BJ001	Alphaproteobacteria	1	0	1	1	0	0	0	0	0	0	0	0
1.23818e+06	Caenispirillum salinarum AK4	Alphaproteobacteria	1	1	0	0	1	1	1	0	0	0	0	0
1.00496e+06	Brucella melitensis bv. 1 str. M111	Alphaproteobacteria	1	0	1	1	1	0	0	0	0	0	0	0
1.14489e+06	Rickettsia helvetica C9P9	Alphaproteobacteria	0	0	0	0	0	0	0	1	0	0	0	0
1.14434e+06	Phyllobacterium sp. YR531	Alphaproteobacteria	1	0	1	1	1	0	0	0	0	0	0	0
349102	Rhodobacter sphaeroides ATCC 17029	Alphaproteobacteria	1	0	0	1	1	0	0	1	0	0	0	0
205921	Ehrlichia chaffeensis str. Arkansas	Alphaproteobacteria	1	0	0	0	0	0	0	0	0	0	0	0
334380	Orientia tsutsugamushi str. Ikeda	Alphaproteobacteria	0	0	0	0	0	0	0	0	0	0	0	0
292414	Silicibacter sp. TM1040	Alphaproteobacteria	1	0	0	1	1	0	0	0	0	0	0	0
856794	Micavibrio aeruginosavorus ARL-13	Alphaproteobacteria	1	1	0	0	0	0	0	0	0	0	0	0
883163	Sphingobium yanoikuyae ATCC 51230	Alphaproteobacteria	1	0	1	1	1	0	0	1	0	0	0	0
1.00094e+06	Anaplasma marginale str. Oklahoma	Alphaproteobacteria	1	0	0	0	0	0	0	0	0	0	0	0
574556	Anaplasma centrale str. Israel	Alphaproteobacteria	1	0	0	0	0	0	0	0	0	0	0	0
272631	Methylobacterium extorquens AM1	Alphaproteobacteria	1	0	1	1	1	0	0	1	0	0	0	0
1.00496e+06	Brucella melitensis bv. 1 str. M28-12	Alphaproteobacteria	1	0	1	1	1	0	0	0	0	0	0	0
644107	Silicibacter lacuscaerulensis ITI-1157	Alphaproteobacteria	1	0	0	1	1	0	0	1	0	0	0	0
314260	Parvularcula bermudensis HTCC2503	Alphaproteobacteria	1	0	0	0	0	0	0	0	0	0	0	0
383629	Phaeobacter gallaeciensis 2.10	Alphaproteobacteria	1	0	0	1	1	0	0	1	0	0	0	0
1.23119e+06	Nitratireductor indicus C115	Alphaproteobacteria	1	1	1	1	0	0	0	1	0	0	0	0
1.00496e+06	Brucella melitensis bv. 1 str. M5	Alphaproteobacteria	1	0	1	1	1	0	0	0	0	0	0	0
426117	Methylobacterium sp. 4-46	Alphaproteobacteria	1	0	1	1	1	0	1	1	0	0	0	0
254945	Ehrlichia ruminantium str. Welgevonden	Alphaproteobacteria	1	0	0	0	0	0	0	0	0	0	0	0
1.00234e+06	Phaeobacter gallaeciensis ANG1	Alphaproteobacteria	1	0	0	1	1	0	0	0	0	0	0	0
288000	Bradyrhizobium sp. BTAi1	Alphaproteobacteria	1	0	1	0	1	0	1	1	0	0	0	0
290633	Gluconobacter oxydans 621H	Alphaproteobacteria	1	0	1	1	1	0	1	0	0	0	0	0
252305	Oceanicola batsensis HTCC2597	Alphaproteobacteria	1	0	0	1	1	0	0	0	0	0	0	0
319017	Bradyrhizobium sp. WSM471	Alphaproteobacteria	1	0	1	0	1	0	0	1	0	0	0	0
366603	Caulobacter sp. K31	Alphaproteobacteria	1	0	0	1	1	0	0	1	0	0	0	0
557760	Rhodobacter sphaeroides KD131	Alphaproteobacteria	1	0	0	1	1	0	0	1	0	0	0	0
1.09456e+06	Bartonella washoensis Sb944nv	Alphaproteobacteria	1	0	0	1	1	0	0	0	0	0	0	0
314231	Fulvimarina pelagi HTCC2506	Alphaproteobacteria	1	0	0	1	1	0	0	0	0	0	0	0
115808	Bradyrhizobium sp. ORS 285	Alphaproteobacteria	1	0	1	0	1	0	1	1	0	0	0	0
1.20568e+06	Bartonella rattaustraliani AUST/NH4	Alphaproteobacteria	1	0	0	1	1	0	0	0	0	0	0	0
314262	Pelagibacter ubique HTCC1002	Alphaproteobacteria	1	0	0	0	1	0	0	0	0	0	0	0
391896	Rickettsia bellii OSU 85-389	Alphaproteobacteria	0	0	0	0	0	0	0	1	0	0	0	0
266836	Mesorhizobium loti MAFF303099	Alphaproteobacteria	1	1	1	1	1	0	0	0	1	0	0	0
755176	Rhizobium leguminosarum bv. viciae WSM1455	Alphaproteobacteria	0	0	1	1	1	0	0	0	0	0	0	0
940286	Gluconacetobacter oboediens 174Bp2	Alphaproteobacteria	1	0	1	1	1	0	1	1	0	0	0	0
163164	Wolbachia sp. endosymbiont of Drosophila melanogaster	Alphaproteobacteria	1	0	0	0	0	0	0	0	0	0	0	0
262698	Brucella abortus biovar 1 str. 9-941	Alphaproteobacteria	1	0	1	1	1	0	0	0	0	0	0	0
1.11221e+06	Sphingomonas echinoides ATCC 14820	Alphaproteobacteria	1	0	1	1	1	0	0	1	0	0	0	0
940284	Gluconacetobacter europaeus LMG 18494	Alphaproteobacteria	1	0	1	1	1	0	1	1	0	0	0	0
685035	Citromicrobium bathyomarinum JL354	Alphaproteobacteria	1	0	0	1	0	0	0	0	0	0	0	0
1.1051e+06	Rickettsia rickettsii str. Hino	Alphaproteobacteria	0	0	0	0	0	0	0	0	0	0	0	0
1.05108e+06	Paracoccus denitrificans SD1	Alphaproteobacteria	1	0	0	0	1	0	0	0	0	0	0	0
331869	alpha proteobacterium BAL199	Alphaproteobacteria	1	1	0	0	0	0	0	0	0	0	0	0
941967	Brucella melitensis M28	Alphaproteobacteria	1	0	1	1	1	0	0	0	0	0	0	0
1.1284e+06	Rhizobium phaseoli Ch24-10	Alphaproteobacteria	0	0	1	1	1	0	0	0	0	0	0	0
1.09456e+06	Bartonella vinsonii subsp. arupensis Pm136co	Alphaproteobacteria	1	0	0	1	1	0	0	0	0	0	0	0
262698	Brucella abortus bv. 1 str. 9-941	Alphaproteobacteria	1	0	1	1	1	0	0	0	0	0	0	0
272943	Rhodobacter capsulatus SB1003	Alphaproteobacteria	1	0	0	1	1	1	0	1	0	0	0	0
314262	Roseobacter sp. MED193	Alphaproteobacteria	1	0	0	1	1	0	0	0	0	0	0	0
1.19287e+06	Pseudaminobacter salicylatoxidans KCT001	Alphaproteobacteria	1	1	1	1	1	0	1	1	0	0	0	0
634504	Bartonella grahamii as4aup	Alphaproteobacteria	1	0	0	1	1	0	0	0	0	0	0	0
156890	Magnetococcus sp. MC-1	Alphaproteobacteria	0	1	0	0	0	0	0	0	0	0	0	0
582900	Hyphomicrobium denitrificans ATCC 51888	Alphaproteobacteria	1	0	0	0	1	0	0	1	1	0	0	0
555218	Zymomonas mobilis subsp. mobilis ATCC 10988	Alphaproteobacteria	1	0	0	1	1	1	1	0	0	0	0	0
1.16829e+06	Rickettsia conorii subsp. israelensis ISTT CDC1	Alphaproteobacteria	0	0	0	0	0	0	0	1	0	0	0	0
1.23546e+06	Sinorhizobium meliloti GR4	Alphaproteobacteria	0	0	1	1	1	0	0	0	0	0	0	0
1.0032e+06	Rickettsia typhi str. TH1527	Alphaproteobacteria	0	0	0	0	0	0	0	1	0	0	0	0
388399	Sagittula stellata E-37	Alphaproteobacteria	1	0	0	1	1	0	0	1	0	0	0	0
634452	Acetobacter pasteurianus IFO 3283-01	Alphaproteobacteria	1	0	1	0	1	0	1	1	0	0	0	0
314272	Rhodobacterales bacterium HTCC2654	Alphaproteobacteria	1	0	0	1	1	0	0	0	0	0	0	0
1.09455e+06	Bartonella birtlesii LL-WM9	Alphaproteobacteria	1	0	0	1	1	0	0	0	0	0	0	0
693982	Sinorhizobium meliloti AK83	Alphaproteobacteria	1	0	1	1	1	0	1	1	0	0	0	0
1.15047e+06	Rhodospirillum photometricum DSM 122	Alphaproteobacteria	1	1	0	0	0	0	0	0	0	0	0	0
1.22518e+06	Bartonella quintana RM-11	Alphaproteobacteria	1	0	0	1	1	0	0	0	0	0	0	0
693748	Brucella sp. NF 2653	Alphaproteobacteria	1	0	1	1	1	0	0	0	0	0	0	0
562019	Rickettsia peacockii str. Rustic	Alphaproteobacteria	0	0	0	0	0	0	0	1	0	0	0	0
1.24876e+06	Blastomonas sp. AAP53	Alphaproteobacteria	1	0	0	1	1	0	0	0	0	0	0	0
1.13083e+06	Rickettsia sibirica subsp. sibirica BJ-90	Alphaproteobacteria	0	0	0	0	0	0	0	0	0	0	0	0
1.00495e+06	Brucella suis bv. 1 str. S2	Alphaproteobacteria	1	0	1	1	1	0	0	0	0	0	0	0
1.09456e+06	Bartonella washoensis 085-0475	Alphaproteobacteria	1	0	0	1	1	0	0	0	0	0	0	0
316059	Rhodopseudomonas palustris HaA2	Alphaproteobacteria	1	0	1	0	1	0	0	1	0	0	0	0
1.22949e+06	Rhizobium lupini HPC(L)	Alphaproteobacteria	0	0	1	0	1	0	0	0	0	0	0	0
190650	Caulobacter crescentus CB15	Alphaproteobacteria	1	0	0	1	1	0	0	0	0	0	0	0
371731	Rhodobacter sp. SW2	Alphaproteobacteria	1	0	0	1	1	0	0	0	0	0	0	0
66084.3	Wolbachia sp. wRi	Alphaproteobacteria	1	0	0	0	0	0	0	0	0	0	0	0
439496	Rhodobacterales bacterium Y4I	Alphaproteobacteria	1	0	0	1	1	0	0	0	0	0	0	0
391619	Phaeobacter gallaeciensis BS107	Alphaproteobacteria	1	0	0	1	1	0	1	1	0	0	0	0
314268	Sulfitobacter sp. NAS-14.1	Alphaproteobacteria	1	0	1	1	1	0	0	0	0	0	0	0
1.14431e+06	Rhizobium sp. CF142	Alphaproteobacteria	0	0	1	1	1	0	0	0	0	0	0	0
1.10788e+06	Sinorhizobium meliloti CCNWSX0020	Alphaproteobacteria	1	0	1	1	1	0	0	1	0	0	0	0
234827	Anaplasma marginale str. St. Maries	Alphaproteobacteria	1	0	0	0	0	0	0	0	0	0	0	0
257363	Rickettsia typhi str. Wilmington	Alphaproteobacteria	0	0	0	0	0	0	0	1	0	0	0	0
316057	Rhodopseudomonas palustris BisB5	Alphaproteobacteria	1	0	1	0	1	0	0	1	0	0	0	0
1.21772e+06	Roseomonas sp. B5	Alphaproteobacteria	0	0	0	0	1	0	0	1	0	0	0	0
314226	Erythrobacter litoralis HTCC2594	Alphaproteobacteria	1	0	0	1	1	0	0	0	0	0	0	0
1.00094e+06	Anaplasma marginale str. Washington Okanogan	Alphaproteobacteria	1	0	0	0	0	0	0	0	0	0	0	0
520466	Brucella melitensis bv. 3 str. Ether	Alphaproteobacteria	1	0	1	1	1	0	0	0	0	0	0	0
483179	Brucella canis ATCC 23365	Alphaproteobacteria	1	0	1	1	1	0	0	0	0	0	0	0
1.21178e+06	Rhizobium mesoamericanum STM3625	Alphaproteobacteria	0	0	1	1	1	0	0	1	0	0	0	0
1.1051e+06	Rickettsia prowazekii str. Katsinyian	Alphaproteobacteria	0	0	0	0	0	0	0	1	0	0	0	0
883078	Afipia broomeae ATCC 49717	Alphaproteobacteria	1	1	1	0	1	0	1	1	0	0	0	0
568815	Brucella microti CCM 4915	Alphaproteobacteria	1	0	1	1	1	0	0	0	0	0	0	0
658172	Liberibacter solanacearum CLso-ZC1	Alphaproteobacteria	0	0	0	0	0	0	0	0	0	0	0	0
1.10511e+06	Rickettsia australis str. Cutlack	Alphaproteobacteria	0	0	0	0	0	0	0	1	0	0	0	0
302409	Ehrlichia ruminantium str. Gardel	Alphaproteobacteria	1	0	0	0	0	0	0	0	0	0	0	0
212042	Anaplasma phagocytophilum HZ	Alphaproteobacteria	1	0	0	0	0	0	0	0	0	0	0	0
1.03674e+06	Rhodospirillum rubrum F11	Alphaproteobacteria	1	1	0	0	0	1	0	1	0	0	0	0
318586	Paracoccus denitrificans PD1222	Alphaproteobacteria	1	0	1	1	1	0	0	1	0	0	0	0
634459	Acetobacter pasteurianus IFO 3283-12	Alphaproteobacteria	1	0	1	0	1	0	1	1	0	0	0	0
228406	Hyphomonas neptunium ATCC 15444	Alphaproteobacteria	1	0	0	1	1	0	0	0	0	0	0	0
1.23059e+06	Sinorhizobium meliloti Rm41	Alphaproteobacteria	1	0	1	1	1	0	0	1	0	0	0	0
272944	Rhodobacter sphaeroides 2.4.1	Alphaproteobacteria	1	0	0	1	1	0	0	1	0	0	0	0
1.0071e+06	Sphingomonas sp. S17	Alphaproteobacteria	1	0	1	1	1	0	0	1	0	0	0	0
402882	Parvibaculum lavamentivorans DS-1	Alphaproteobacteria	1	1	0	0	1	0	0	1	0	0	0	0
392499	Sphingomonas wittichii RW1	Alphaproteobacteria	1	1	0	1	1	0	0	0	0	0	0	0
1.07449e+06	Sphingobium yanoikuyae XLDN2-5	Alphaproteobacteria	1	0	0	1	1	0	0	1	0	0	0	0
161528	Erythrobacter sp. SD-21	Alphaproteobacteria	1	0	0	1	1	0	0	0	0	0	0	0
1.10511e+06	Rickettsia canadensis str. CA410	Alphaproteobacteria	0	0	0	0	0	0	0	0	0	0	0	0
293614	Rickettsia akari str. Hartford	Alphaproteobacteria	0	0	0	0	0	0	0	1	0	0	0	0
693748	Brucella sp. NF 2653	Alphaproteobacteria	1	0	1	1	1	0	0	0	0	0	0	0
315456	Rickettsia felis URRWXCal2	Alphaproteobacteria	0	0	0	0	0	0	0	1	0	0	0	0
190650	Caulobacter crescentus CB15	Alphaproteobacteria	1	0	0	1	1	0	0	0	0	0	0	0
670307	Hyphomicrobium denitrificans 1NES1	Alphaproteobacteria	1	0	1	0	1	0	1	1	1	0	0	0
1.22991e+06	Brucella melitensis bv. 1 str. 133	Alphaproteobacteria	0	0	1	1	1	0	0	0	0	0	0	0
287752	Aurantimonas manganoxydans SI85-9A1	Alphaproteobacteria	1	0	1	1	1	0	0	0	0	0	0	0
1.20568e+06	Reyranella massiliensis 521	Alphaproteobacteria	1	1	0	0	1	0	0	1	0	0	0	0
266834	Sinorhizobium meliloti 1021	Alphaproteobacteria	1	0	1	1	1	0	0	1	0	0	0	0
595536	Methylosinus trichosporium OB3b	Alphaproteobacteria	1	0	0	0	1	0	0	1	1	0	0	0
272947	Rickettsia prowazekii str. Madrid E	Alphaproteobacteria	0	0	0	0	0	0	0	1	0	0	0	0
318586	Paracoccus denitrificans PD1222	Alphaproteobacteria	1	0	1	1	1	0	0	1	0	0	0	0
698761	Rhizobium tropici CIAT 899	Alphaproteobacteria	0	0	1	1	1	0	0	0	0	0	0	0
501479	Citreicella sp. SE45	Alphaproteobacteria	1	0	1	1	1	0	0	1	1	0	0	0
555793	Novosphingobium sp. Rr 2-17	Alphaproteobacteria	1	0	0	1	1	0	1	0	0	0	0	0
204722	Brucella suis 1330	Alphaproteobacteria	1	0	1	1	1	0	0	0	0	0	0	0
89187.6	Roseovarius nubinhibens ISM	Alphaproteobacteria	1	0	1	0	1	0	0	0	0	0	0	0
1.18785e+06	Rhodovulum sp. PH10	Alphaproteobacteria	1	0	1	0	1	1	0	1	0	0	0	0
1.09455e+06	Bartonella elizabethae Re6043vi	Alphaproteobacteria	1	0	0	1	1	0	0	0	0	0	0	0
392022	Rickettsia rickettsii str. 'Sheila Smith'	Alphaproteobacteria	0	0	0	0	0	0	0	1	0	0	0	0
384035	Wolbachia endosymbiont of Drosophila willistoni TSC#14030-0811.24	Alphaproteobacteria	0	0	0	0	0	0	0	0	0	0	0	0
955.1	Wolbachia pipientis quinquefasciatus	Alphaproteobacteria	1	0	0	0	0	0	0	0	0	0	0	0
1.05106e+06	Brucella abortus bv. 1 str. NI486	Alphaproteobacteria	1	0	1	1	1	0	0	0	0	0	0	0
266834	Sinorhizobium meliloti 1021	Alphaproteobacteria	1	0	1	1	1	0	0	1	0	0	0	0
194867	Sphingomonas sp. ATCC 31555	Alphaproteobacteria	1	0	0	1	1	0	0	0	0	0	0	0
1.12337e+06	Thalassospira xiamenensis M-5 = DSM 17429	Alphaproteobacteria	1	1	0	0	1	0	0	1	0	0	0	0
1.20832e+06	Celeribacter baekdonensis B30	Alphaproteobacteria	1	0	1	1	1	0	0	1	0	0	0	0
317656	Sphingopyxis alaskensis RB2256	Alphaproteobacteria	1	0	0	0	1	0	0	0	0	0	0	0
520458	Brucella ceti M490/95/1	Alphaproteobacteria	1	0	1	1	1	0	0	0	0	0	0	0
320483	Anaplasma marginale str. Florida	Alphaproteobacteria	1	0	0	0	0	0	0	0	0	0	0	0
926569	Anaerolinea thermophila UNI-1	Anaerolineae	1	1	1	0	1	0	0	0	0	0	0	0
638303	Thermocrinis albus DSM 14484	Aquificae	1	0	1	0	0	0	0	0	0	0	0	0
123214	Persephonella marina EX-H1	Aquificae	1	0	0	0	1	0	0	0	0	0	0	0
436114	Sulfurihydrogenibium sp. YO3AOP1	Aquificae	1	0	0	0	1	0	0	0	0	0	0	0
547143	Hydrogenobaculum sp. 3684	Aquificae	1	0	1	0	1	0	0	0	0	0	0	0
204536	Sulfurihydrogenibium azorense Az-Fu1	Aquificae	1	0	0	0	1	0	0	0	0	0	0	0
547146	Hydrogenobaculum sp. SN	Aquificae	1	0	1	0	1	0	0	0	0	0	0	0
224325	Aquifex aeolicus VF5	Aquificae	1	0	0	0	1	0	0	0	0	0	0	0
380750	Hydrogenobaculum sp. Y04AAS1	Aquificae	1	0	1	0	1	0	0	0	0	0	0	0
648996	Thermovibrio ammonificans HB-1	Aquificae	1	0	0	0	1	0	0	0	0	0	0	0
868864	Desulfurobacterium thermolithotrophum DSM 11699	Aquificae	1	0	0	0	0	0	0	0	0	0	0	0
608538	Hydrogenobacter thermophilus TK-6	Aquificae	1	0	1	0	0	0	0	0	0	0	0	0
224324	Aquifex aeolicus VF5	Aquificae	1	0	0	0	1	0	0	0	0	0	0	0
380749	Hydrogenobaculum sp. Y04AAS1	Aquificae	1	0	1	0	1	0	0	0	0	0	0	0
608538	Hydrogenobacter thermophilus TK-6	Aquificae	1	0	1	0	0	0	0	0	0	0	0	0
436114	Sulfurihydrogenibium sp. YO3AOP1	Aquificae	1	0	0	0	1	0	0	0	0	0	0	0
224325	Archaeoglobus fulgidus DSM 4304	Archaeoglobi	1	0	0	0	0	1	0	0	0	0	0	0
1.20678e+06	Paenibacillus alvei DSM 29	Bacilli	1	1	1	0	1	1	1	0	0	0	0	1
760746	Streptococcus pneumoniae GA04375	Bacilli	0	1	1	0	1	1	0	0	0	0	0	1
1.15483e+06	Streptococcus agalactiae BSU247	Bacilli	0	0	0	0	1	1	0	0	0	0	0	1
891391	Lactobacillus acidophilus 30SC	Bacilli	0	1	0	0	1	0	0	0	0	0	0	0
879089	Listeria monocytogenes SLCC2540	Bacilli	1	1	1	0	1	1	1	1	0	0	0	0
985002	Staphylococcus aureus subsp. aureus MSHR1132	Bacilli	1	1	1	0	1	1	1	1	0	0	0	1
1.00158e+06	Bacillus amyloliquefaciens LL3	Bacilli	1	1	1	0	1	0	0	1	0	1	1	1
1.045e+06	Oenococcus kitaharae DSM 17330	Bacilli	0	0	0	0	1	0	1	1	0	0	0	1
644042	Lactobacillus plantarum JDM1	Bacilli	0	1	1	0	1	1	1	1	0	0	0	0
272623	Lactococcus lactis subsp. lactis Il1403	Bacilli	1	1	0	0	1	1	1	0	0	0	0	1
435838	Staphylococcus caprae C87	Bacilli	1	1	1	0	1	0	1	1	0	0	0	1
760771	Streptococcus pneumoniae GA13455	Bacilli	0	1	1	0	1	1	0	0	0	0	0	1
1.15513e+06	Staphylococcus epidermidis NIH051668	Bacilli	1	1	1	0	1	1	1	1	0	0	0	1
979219	Staphylococcus epidermidis NIHLM001	Bacilli	1	1	1	0	1	1	1	1	0	0	0	1
393121	Listeria monocytogenes FSL J2-071	Bacilli	1	1	1	0	1	1	1	1	0	0	0	0
979203	Staphylococcus epidermidis NIHLM067	Bacilli	1	1	1	0	1	1	1	1	0	0	0	1
1.13479e+06	Enterococcus faecalis ERV103	Bacilli	1	1	1	0	1	1	1	1	0	0	0	0
196620	Staphylococcus aureus subsp. aureus MW2	Bacilli	1	1	1	0	1	1	1	1	0	0	0	1
1.05165e+06	Lactobacillus casei 12A	Bacilli	1	1	0	0	1	1	1	1	0	0	0	0
760765	Streptococcus pneumoniae GA11663	Bacilli	0	1	0	0	1	1	0	0	0	0	0	0
267410	Listeria monocytogenes str. 4b H7858	Bacilli	1	1	1	0	1	1	1	1	0	0	0	0
908341	Paenibacillus sp. HGF5	Bacilli	1	1	0	0	1	1	1	0	0	0	0	0
630527	Lactobacillus gasseri 202-4	Bacilli	0	1	0	0	1	0	0	0	0	0	0	0
1.15483e+06	Streptococcus agalactiae BSU178	Bacilli	0	0	0	0	1	1	0	0	0	0	0	1
979206	Staphylococcus epidermidis NIHLM053	Bacilli	1	1	1	0	1	1	1	1	0	0	0	1
246202	Streptococcus mitis NCTC 12261	Bacilli	0	0	0	0	1	1	0	0	0	0	0	1
760884	Streptococcus pneumoniae NP070	Bacilli	0	1	1	0	1	1	0	0	0	0	0	0
1.21422e+06	Streptococcus pyogenes HLJGAS12011	Bacilli	0	1	0	0	1	1	0	0	0	0	0	0
888817	Streptococcus sanguinis SK405	Bacilli	1	1	1	0	1	1	0	0	0	0	0	1
904767	Staphylococcus aureus subsp. aureus 21333	Bacilli	1	1	1	0	1	1	1	1	0	0	0	1
904341	Staphylococcus epidermidis VCU125	Bacilli	1	1	1	0	1	1	1	1	0	0	0	1
703612	Bacillus subtilis subsp. spizizenii ATCC 6633	Bacilli	1	1	1	0	1	0	0	1	0	1	1	1
453365	Streptococcus pneumoniae CDC0288-04	Bacilli	0	1	1	0	1	1	0	0	0	0	0	1
1.15491e+06	Streptococcus agalactiae GB00245	Bacilli	0	0	0	0	1	1	0	0	0	0	0	1
760873	Streptococcus pneumoniae 4075-00	Bacilli	0	1	1	0	1	1	0	0	0	0	0	1
749504	Enterococcus faecalis TX0309B	Bacilli	1	1	1	0	1	1	1	1	0	0	0	0
749525	Enterococcus faecium TX0133C	Bacilli	1	1	1	0	1	1	1	1	0	0	0	0
548474	Staphylococcus aureus subsp. aureus TCH130	Bacilli	1	1	1	0	1	1	1	1	0	0	0	1
1.15493e+06	Streptococcus agalactiae GB00651	Bacilli	1	1	0	0	1	1	0	0	0	0	0	1
272627	Listeria innocua Clip11262	Bacilli	1	1	1	0	1	1	1	1	0	0	0	0
760792	Streptococcus pneumoniae GA17719	Bacilli	0	1	1	0	1	1	0	0	0	0	0	1
158878	Staphylococcus aureus subsp. aureus Mu50	Bacilli	1	1	1	0	1	1	1	1	0	0	0	1
904293	Streptococcus downei F0415	Bacilli	0	1	0	0	1	1	0	0	0	0	0	0
1.15495e+06	Streptococcus agalactiae GB00911	Bacilli	0	0	0	0	1	1	0	0	0	0	0	1
1.15483e+06	Streptococcus agalactiae BSU450	Bacilli	0	0	0	0	1	1	0	0	0	0	0	1
979211	Staphylococcus epidermidis NIHLM023	Bacilli	1	1	1	0	1	1	1	1	0	0	0	1
760794	Streptococcus pneumoniae GA18068	Bacilli	0	1	1	0	1	1	0	0	0	0	0	0
486621	Bacillus anthracis str. A0442	Bacilli	1	1	1	0	1	1	1	1	0	1	1	1
1.15481e+06	Streptococcus agalactiae FSL S3-001	Bacilli	0	0	0	0	1	1	0	0	0	0	0	1
212045	Bacillus anthracis str. Western North America USA6153	Bacilli	1	1	1	0	1	1	1	1	0	1	1	1
280477	Bacillus anthracis str. Australia 94	Bacilli	1	1	1	0	1	1	1	1	0	1	1	1
691437	Geobacillus sp. C56-T3	Bacilli	1	1	0	0	1	0	0	1	0	1	1	0
526981	Bacillus cereus Rock1-3	Bacilli	1	1	1	0	1	1	1	1	0	1	1	1
512767	Streptococcus pneumoniae BS397	Bacilli	0	1	1	0	1	1	0	0	0	0	0	0
749511	Enterococcus faecalis TX0855	Bacilli	1	1	1	0	1	1	1	1	0	0	0	0
1.22949e+06	Staphylococcus aureus 08BA02176	Bacilli	1	1	1	0	1	1	1	1	0	0	0	1
875093	Streptococcus pseudoporcinus LQ 940-04	Bacilli	1	1	0	0	1	1	1	1	0	0	0	0
930781	Listeria monocytogenes 1816	Bacilli	1	1	1	0	1	1	1	1	0	0	0	0
1.23138e+06	Lactococcus garvieae DCC43	Bacilli	1	1	0	0	1	1	0	0	0	0	0	0
469609	Streptococcus sp. 2_1_36FAA	Bacilli	0	1	0	0	1	1	0	0	0	0	0	1
521098	Alicyclobacillus acidocaldarius subsp. acidocaldarius DSM 446	Bacilli	1	1	0	0	1	0	0	0	0	0	1	0
984892	Staphylococcus pseudintermedius ED99	Bacilli	1	1	1	0	1	1	1	1	0	0	0	0
754026	Staphylococcus aureus subsp. aureus MRSA177	Bacilli	1	1	1	0	1	1	1	1	0	0	0	1
1.21346e+06	Streptococcus pyogenes BJCYGAS15	Bacilli	0	1	0	0	1	1	0	0	0	0	0	0
1.07412e+06	Streptococcus mutans TCI-145	Bacilli	0	1	0	0	1	1	0	0	0	0	0	1
749505	Enterococcus faecalis TX0312	Bacilli	1	1	1	0	1	1	1	1	0	0	0	0
1.15488e+06	Streptococcus agalactiae MRI Z1-212	Bacilli	0	0	0	0	1	1	0	0	0	0	0	1
265669	Listeria monocytogenes str. 4b F2365	Bacilli	1	1	1	0	1	1	1	1	0	0	0	0
226900	Bacillus cereus ATCC 14579	Bacilli	1	1	1	0	1	1	1	1	0	1	1	1
596325	Lactobacillus jensenii 269-3	Bacilli	0	1	0	0	1	0	0	0	0	0	0	0
1.15491e+06	Streptococcus agalactiae GB00202	Bacilli	0	0	0	0	1	1	0	0	0	0	0	1
1.05324e+06	Bacillus cereus VD156	Bacilli	1	1	1	0	1	1	1	1	0	1	1	1
1.10512e+06	Streptococcus pneumoniae GA60080	Bacilli	0	1	1	0	1	1	0	0	0	0	0	0
996640	Paenibacillus sp. ICGEB2008	Bacilli	1	1	1	0	1	1	1	0	1	0	0	1
1.13194e+06	Paenibacillus dendritiformis C454	Bacilli	1	1	0	0	1	1	1	0	0	0	0	0
760813	Streptococcus pneumoniae GA41538	Bacilli	0	1	1	0	1	1	0	0	0	0	0	1
1.10524e+06	Streptococcus agalactiae str. Gottschalk 19247	Bacilli	0	0	0	0	1	1	0	0	0	0	0	1
486409	Lactobacillus rhamnosus HN001	Bacilli	1	1	0	0	1	1	1	1	0	0	0	0
548474	Staphylococcus aureus subsp. aureus TCH60	Bacilli	1	1	1	0	1	1	1	1	0	0	0	1
211110	Streptococcus agalactiae NEM316	Bacilli	1	1	0	0	1	1	0	0	0	0	0	1
1.14427e+06	Staphylococcus aureus subsp. aureus 118	Bacilli	1	1	1	0	1	1	1	1	0	0	0	1
1.0532e+06	Bacillus cereus HuA2-1	Bacilli	1	1	0	0	1	1	1	1	0	1	1	1
1.10512e+06	Streptococcus pneumoniae GA56348	Bacilli	0	1	1	0	1	1	0	0	0	0	0	0
1.15491e+06	Streptococcus agalactiae GB00206	Bacilli	0	0	0	0	1	1	0	0	0	0	0	1
904320	Staphylococcus epidermidis VCU041	Bacilli	1	1	1	0	1	1	1	1	0	0	0	1
904317	Staphylococcus epidermidis VCU028	Bacilli	1	1	1	0	1	1	1	1	0	0	0	1
226901	Bacillus cereus ATCC 14579	Bacilli	1	1	1	0	1	1	1	1	0	1	1	1
1.17719e+06	Bacillus amyloliquefaciens subsp. plantarum M27	Bacilli	1	1	1	0	1	0	0	1	1	1	1	1
453363	Streptococcus pneumoniae SP195	Bacilli	0	1	1	0	1	1	0	0	0	0	0	0
1.15482e+06	Streptococcus agalactiae CCUG 49087	Bacilli	0	0	0	0	1	1	0	0	0	0	0	1
189424	Streptococcus pneumoniae 670-6B	Bacilli	0	1	1	0	1	1	0	0	0	0	0	1
1.15494e+06	Streptococcus agalactiae GB00888	Bacilli	0	0	0	0	1	1	0	0	0	0	0	1
1.07413e+06	Streptococcus mutans TCI-152	Bacilli	0	1	0	0	1	1	0	0	0	0	0	1
393129	Listeria monocytogenes F6900	Bacilli	1	1	1	0	1	1	1	1	0	0	0	0
1.05323e+06	Bacillus cereus VD107	Bacilli	1	1	1	0	1	1	1	1	0	1	1	1
552536	Listeria monocytogenes HCC23	Bacilli	1	1	1	0	1	1	1	1	0	0	0	0
879298	Lactobacillus iners LactinV 03V1-b	Bacilli	0	1	0	0	1	0	0	0	0	0	0	0
562970	Bacillus tusciae DSM 2912	Bacilli	1	1	0	0	0	0	0	0	0	0	0	0
535026	Bacillus subtilis subsp. subtilis str. NCIB 3610	Bacilli	1	1	1	0	1	0	0	1	0	1	1	1
1.15491e+06	Streptococcus agalactiae GB00219	Bacilli	1	1	0	0	1	1	0	0	0	0	0	1
486410	Streptococcus dysgalactiae subsp. equisimilis GGS_124	Bacilli	1	1	0	0	1	1	0	0	0	0	0	0
1.18276e+06	Enterococcus sp. C1	Bacilli	1	1	1	0	1	1	1	1	0	0	0	1
1.13484e+06	Staphylococcus aureus subsp. aureus CM05	Bacilli	1	1	1	0	1	1	1	1	0	0	0	1
467706	Streptococcus gordonii str. Challis substr. CH1	Bacilli	1	1	0	0	1	1	0	0	0	0	0	1
904345	Staphylococcus epidermidis VCU129	Bacilli	1	1	1	0	1	1	1	1	0	0	0	1
933115	Planococcus donghaensis MPA1U2	Bacilli	1	1	0	0	0	0	1	0	0	1	1	0
526990	Bacillus cereus AH603	Bacilli	1	1	0	0	1	1	1	1	0	1	1	1
161544	Bacillus sp. SG-1	Bacilli	1	1	0	0	1	0	0	1	0	1	1	0
440496	Lactobacillus crispatus CTV-05	Bacilli	0	1	0	0	1	0	0	0	0	0	0	0
235909	Geobacillus kaustophilus HTA426	Bacilli	1	1	0	0	1	0	0	1	0	1	1	0
1.00057e+06	Streptococcus anginosus SK52	Bacilli	1	1	1	0	1	1	0	0	0	0	0	0
941639	Bacillus coagulans 2-6	Bacilli	1	1	1	0	1	1	1	1	0	0	1	0
888821	Streptococcus sanguinis SK1057	Bacilli	1	1	1	0	1	1	0	0	0	0	0	1
1.15495e+06	Streptococcus agalactiae GB00923	Bacilli	0	0	0	0	1	1	0	0	0	0	0	1
1.04663e+06	Streptococcus salivarius 57.I	Bacilli	0	1	0	0	1	1	0	0	0	0	0	0
93061.3	Staphylococcus aureus subsp. aureus NCTC 8325	Bacilli	1	1	1	0	1	1	1	1	0	0	0	1
1.15476e+06	Leuconostoc pseudomesenteroides 4882	Bacilli	0	0	0	0	1	0	0	0	0	0	0	1
714313	Lactobacillus sanfranciscensis TMW 1.1304	Bacilli	0	0	0	0	1	0	0	0	0	0	0	0
1.15493e+06	Streptococcus agalactiae GB00640	Bacilli	0	0	0	0	1	1	0	0	0	0	0	1
1.09574e+06	Streptococcus oralis SK1074	Bacilli	0	1	0	0	1	1	0	0	0	0	0	0
1.13173e+06	Bacillus azotoformans LMG 9581	Bacilli	1	0	0	0	0	0	0	0	0	0	1	0
405567	Lactobacillus helveticus DPC 4571	Bacilli	0	1	0	0	1	0	0	0	0	0	0	0
692421	Bacillus amyloliquefaciens DSM7	Bacilli	1	1	1	0	1	0	0	1	0	1	1	1
749512	Enterococcus faecalis TX0860	Bacilli	1	1	1	0	1	1	1	1	0	0	0	0
563038	Streptococcus sp. M334	Bacilli	0	1	0	0	1	1	0	0	0	0	0	0
869816	Staphylococcus aureus subsp. aureus JKD6159	Bacilli	1	1	1	0	1	1	1	1	0	0	0	1
1.23576e+06	Salinicoccus carnicancri Crm	Bacilli	1	1	1	0	0	0	0	1	0	1	0	0
553583	Staphylococcus aureus A9635	Bacilli	1	1	1	0	1	1	1	1	0	0	0	1
1.05324e+06	Bacillus cereus VD169	Bacilli	1	1	1	0	1	1	1	1	0	0	1	1
931442	Staphylococcus aureus subsp. aureus CIG547	Bacilli	1	1	1	0	1	1	1	1	0	0	0	1
629742	Staphylococcus hominis SK119	Bacilli	1	1	1	0	1	0	1	1	0	0	0	1
879295	Lactobacillus iners SPIN 1401G	Bacilli	0	1	0	0	1	0	0	0	0	0	0	0
388920	Streptococcus sanguinis SK36	Bacilli	1	1	1	0	1	1	1	1	0	0	0	1
1.15493e+06	Streptococcus agalactiae GB00679	Bacilli	0	0	0	0	1	1	0	0	0	0	0	1
914138	Streptococcus pneumoniae 2081685	Bacilli	0	1	1	0	1	1	0	0	0	0	0	0
760868	Streptococcus pneumoniae 5185-06	Bacilli	0	1	1	0	1	1	0	0	0	0	0	1
401650	Listeria monocytogenes HPB2262	Bacilli	1	1	1	0	1	1	1	1	0	0	0	0
904744	Staphylococcus aureus subsp. aureus 21259	Bacilli	1	1	1	0	1	1	1	1	0	0	0	1
562983	Gemella sanguinis M325	Bacilli	1	1	1	0	1	1	0	0	0	0	0	0
1.10526e+06	Streptococcus agalactiae CCUG 44074	Bacilli	0	0	0	0	1	1	0	0	0	0	0	1
869215	Streptococcus pneumoniae OXC141	Bacilli	0	1	1	0	1	1	0	0	0	0	0	0
1.15497e+06	Streptococcus agalactiae GB00975	Bacilli	0	0	0	0	1	1	0	0	0	0	0	1
418128	Staphylococcus aureus subsp. aureus Mu3	Bacilli	1	1	1	0	1	1	1	1	0	0	0	1
1.15482e+06	Streptococcus agalactiae LMG 15095	Bacilli	0	0	0	0	1	1	0	0	0	0	0	1
315730	Bacillus weihenstephanensis KBAB4	Bacilli	1	1	1	0	1	1	1	1	0	1	1	1
617121	Streptococcus dysgalactiae subsp. equisimilis RE378	Bacilli	1	1	0	0	1	1	0	0	0	0	0	0
565652	Enterococcus casseliflavus EC30	Bacilli	1	1	0	0	1	1	1	1	0	0	0	1
1.24297e+06	Staphylococcus aureus CN79	Bacilli	1	1	1	0	1	1	1	1	0	0	0	1
931451	Staphylococcus aureus subsp. aureus CIG290	Bacilli	1	1	1	0	1	1	1	1	0	0	0	1
1.22978e+06	Staphylococcus massiliensis S46	Bacilli	1	1	1	0	1	1	1	1	0	0	0	0
702454	Listeria ivanovii FSL F6-596	Bacilli	0	1	1	0	1	1	1	1	0	0	0	0
914133	Streptococcus pneumoniae 2070425	Bacilli	0	1	1	0	1	1	0	0	0	0	0	0
565666	Enterococcus faecium TC 6	Bacilli	1	1	0	0	1	1	1	1	0	0	0	0
760745	Streptococcus pneumoniae GA04175	Bacilli	0	1	1	0	1	1	0	0	0	0	0	0
1.1549e+06	Streptococcus agalactiae GB00097	Bacilli	0	0	0	0	1	1	0	0	0	0	0	1
321968	Lactobacillus casei ATCC 334	Bacilli	1	1	0	0	1	1	1	1	0	0	0	0
525325	Lactobacillus fermentum ATCC 14931	Bacilli	0	0	1	0	1	0	1	1	0	0	0	1
936153	Enterococcus faecalis 62	Bacilli	1	1	1	0	1	1	1	1	0	0	0	0
1.24842e+06	Streptococcus intermedius BA1	Bacilli	1	1	1	0	1	1	0	0	0	0	0	1
985665	Paenibacillus terrae HPL-003	Bacilli	1	1	1	0	1	1	1	0	1	0	1	1
1.16941e+06	Bacillus licheniformis 5-2-D	Bacilli	1	1	1	0	1	1	1	1	0	1	1	1
1.09767e+06	Streptococcus agalactiae STIR-CD-17	Bacilli	1	1	0	0	1	1	0	0	0	0	0	1
1.10525e+06	Streptococcus agalactiae CCUG 91	Bacilli	0	0	0	0	1	1	0	0	0	0	0	1
1.1548e+06	Streptococcus agalactiae FSL S3-337	Bacilli	0	0	0	0	1	1	0	0	0	0	0	1
1.13482e+06	Enterococcus faecium ERV1	Bacilli	1	1	1	0	1	1	1	1	0	0	0	0
324831	Lactobacillus gasseri ATCC 33323	Bacilli	0	1	0	0	1	0	0	0	0	0	0	0
904768	Staphylococcus aureus subsp. aureus 21334	Bacilli	1	1	1	0	1	1	1	1	0	0	0	1
525375	Staphylococcus epidermidis M23864:W2(grey)	Bacilli	1	1	1	0	1	1	1	1	0	0	0	1
495036	Geobacillus sp. G11MC16	Bacilli	1	1	0	0	1	0	0	1	0	1	1	0
882020	Listeria monocytogenes SLCC2479	Bacilli	1	1	1	0	1	1	1	1	0	0	0	0
565637	Enterococcus faecalis T2	Bacilli	1	1	1	0	1	1	1	1	0	0	0	0
1.06962e+06	Streptococcus pneumoniae GA04216	Bacilli	0	1	1	0	1	1	0	0	0	0	0	1
568206	Bacillus anthracis str. CDC 684	Bacilli	1	1	1	0	1	1	1	1	0	1	1	1
760755	Streptococcus pneumoniae GA07643	Bacilli	0	1	1	0	1	1	0	0	0	0	0	0
1.05319e+06	Bacillus cereus BAG6X1-1	Bacilli	1	1	1	0	1	1	1	1	0	1	1	1
1.09573e+06	Streptococcus sp. SK140	Bacilli	0	1	0	0	1	1	0	0	0	0	0	1
527020	Bacillus thuringiensis IBL 4222	Bacilli	1	1	1	0	1	1	1	1	0	1	1	1
527021	Bacillus thuringiensis Bt407	Bacilli	1	1	0	0	1	1	1	1	0	1	1	1
1.23528e+06	Staphylococcus aureus PPUKM-775-2009	Bacilli	1	1	1	0	1	1	1	1	0	0	0	1
1.05319e+06	Bacillus cereus BAG5O-1	Bacilli	1	1	1	0	1	1	1	1	0	1	1	1
665952	Bacillus smithii 7_3_47FAA	Bacilli	1	1	0	0	1	0	0	0	0	0	1	0
1.09574e+06	Streptococcus mitis SK579	Bacilli	0	1	0	0	1	1	0	0	0	0	0	0
1.1443e+06	Lactobacillus gastricus PS3	Bacilli	0	0	0	0	1	0	1	1	0	0	0	0
525381	Streptococcus pneumoniae TCH8431/19A	Bacilli	0	1	1	0	1	1	0	0	0	0	0	1
1.05166e+06	Lactobacillus casei M36	Bacilli	1	1	0	0	1	1	1	1	0	0	0	0
927691	Leuconostoc gelidum KCTC 3527	Bacilli	0	0	0	0	1	0	0	0	0	0	0	1
1.1549e+06	Streptococcus agalactiae GB00082	Bacilli	0	0	0	0	1	1	0	0	0	0	0	1
1.21318e+06	Bacillus anthracis str. BF1	Bacilli	1	1	1	0	1	1	1	1	0	1	1	1
644279	Staphylococcus aureus subsp. aureus 132	Bacilli	1	1	1	0	1	1	1	1	0	0	0	1
1.00495e+06	Streptococcus suis ST1	Bacilli	0	1	1	0	1	1	0	0	0	0	0	0
889932	Lactobacillus plantarum subsp. plantarum ST-III	Bacilli	0	1	1	0	1	1	1	1	0	0	0	0
979217	Staphylococcus epidermidis NIHLM008	Bacilli	1	1	1	0	1	1	1	1	0	0	0	1
1.09574e+06	Streptococcus mitis SK616	Bacilli	0	1	0	0	1	1	0	0	0	0	0	0
405536	Bacillus anthracis Tsiankovskii-I	Bacilli	1	1	1	0	1	1	1	1	0	1	1	1
525329	Lactobacillus jensenii JV-V16	Bacilli	0	1	0	0	1	0	0	0	0	0	0	0
491076	Lactobacillus crispatus JV-V01	Bacilli	0	1	0	0	1	0	0	0	0	0	0	0
979204	Staphylococcus epidermidis NIHLM061	Bacilli	1	1	1	0	1	1	1	1	0	0	0	1
760748	Streptococcus pneumoniae GA05245	Bacilli	0	1	1	0	1	1	0	0	0	0	0	1
1.13479e+06	Enterococcus faecalis ERV63	Bacilli	1	1	1	0	1	1	1	1	0	0	0	0
148942	Streptococcus equi subsp. equi	Bacilli	0	1	0	0	1	1	0	0	0	0	0	0
553565	Staphylococcus aureus A5937	Bacilli	1	1	1	0	1	1	1	1	0	0	0	1
914137	Streptococcus pneumoniae 2081074	Bacilli	0	1	1	0	1	1	0	0	0	0	0	0
93062.2	Staphylococcus aureus subsp. aureus COL	Bacilli	1	1	1	0	1	1	1	1	0	0	0	1
1.10526e+06	Streptococcus agalactiae CCUG 37739	Bacilli	0	0	0	0	1	1	0	0	0	0	0	1
1.1348e+06	Enterococcus faecalis ERV68	Bacilli	1	1	1	0	1	1	1	1	0	0	0	0
1.21798e+06	Bacillus cereus FRI-35	Bacilli	1	1	1	0	1	1	1	1	0	1	1	1
882453	Bacillus atrophaeus str. Dugway	Bacilli	1	1	1	0	1	0	0	1	1	1	1	1
760809	Streptococcus pneumoniae GA41301	Bacilli	0	0	1	0	1	1	0	0	0	0	0	1
931435	Staphylococcus aureus subsp. aureus CIG1214	Bacilli	1	1	1	0	1	1	1	1	0	0	0	1
904306	Streptococcus vestibularis F0396	Bacilli	0	1	0	0	1	1	0	0	0	0	0	1
1.15494e+06	Streptococcus agalactiae GB00901	Bacilli	0	0	0	0	1	1	0	0	0	0	0	1
288681	Bacillus cereus E33L	Bacilli	1	1	1	0	1	1	1	1	0	1	1	1
760871	Streptococcus pneumoniae 5652-06	Bacilli	0	1	1	0	1	1	0	0	0	0	0	1
1.07411e+06	Streptococcus mutans TCI-78	Bacilli	0	1	0	0	1	1	0	0	0	0	0	1
525327	Lactobacillus hilgardii ATCC 8290	Bacilli	0	0	0	0	1	0	1	1	0	0	0	1
262544	Exiguobacterium sibiricum 255-15	Bacilli	1	1	0	0	1	1	1	1	0	1	1	0
1.1336e+06	Pediococcus pentosaceus IE-3	Bacilli	1	1	0	0	1	0	0	0	0	0	0	1
1.10524e+06	Streptococcus agalactiae str. Gottschalk 2864	Bacilli	0	0	0	0	1	1	0	0	0	0	0	1
315749	Bacillus cereus subsp. cytotoxis NVH 391-98	Bacilli	1	1	0	0	1	1	0	1	0	1	0	0
1.08194e+06	Bacillus anthracis str. Heroin Ba4599	Bacilli	1	1	1	0	1	1	1	1	0	1	1	1
1.15483e+06	Streptococcus agalactiae BSU188	Bacilli	0	0	0	0	1	1	0	0	0	0	0	1
406561	Streptococcus pneumoniae SP18-BS74	Bacilli	0	1	1	0	1	1	0	0	0	0	0	1
1.00601e+06	Bacillus megaterium WSH-002	Bacilli	1	1	1	0	1	0	0	1	0	1	1	1
760837	Streptococcus pneumoniae GA47388	Bacilli	0	1	1	0	1	1	0	0	0	0	0	0
1.16967e+06	Streptococcus sp. GMD3S	Bacilli	0	1	0	0	1	1	0	0	0	0	0	0
1.16142e+06	Streptococcus anginosus SK1138	Bacilli	1	1	1	0	1	1	0	0	0	0	0	0
563037	Streptococcus sp. M143	Bacilli	0	1	0	0	1	1	0	0	0	0	0	0
1.15478e+06	Streptococcus agalactiae FSL S3-222	Bacilli	1	1	0	0	1	1	0	0	0	0	0	1
198466	Streptococcus pyogenes MGAS315	Bacilli	0	1	0	0	1	1	0	0	0	0	0	0
1.05318e+06	Bacillus cereus BAG2X1-3	Bacilli	1	1	0	0	1	1	1	1	0	1	1	0
1.15492e+06	Streptococcus agalactiae GB00561	Bacilli	1	1	0	0	1	1	0	0	0	0	0	1
1.15921e+06	Streptococcus pneumoniae SPAR48	Bacilli	0	1	1	0	1	1	0	0	0	0	0	0
883162	Enterococcus durans FB129-CNAB-4	Bacilli	1	1	1	0	1	1	1	1	0	0	0	0
1.0466e+06	Lactobacillus versmoldensis KCTC 3814	Bacilli	1	1	0	0	1	0	1	1	0	0	0	1
1.11168e+06	Lactococcus lactis subsp. cremoris UC509.9	Bacilli	1	1	0	0	1	1	0	0	0	0	0	1
585152	Staphylococcus aureus subsp. aureus D139	Bacilli	1	1	1	0	1	1	1	1	0	0	0	1
1.19603e+06	Virgibacillus halodenitrificans 1806	Bacilli	1	1	1	0	1	1	1	1	0	1	1	0
1.11896e+06	Staphylococcus aureus subsp. aureus M013	Bacilli	1	1	1	0	1	1	1	1	0	0	0	1
386044	Listeria welshimeri serovar 6b str. SLCC5334	Bacilli	1	1	1	0	1	1	1	1	0	0	0	0
904796	Staphylococcus aureus subsp. aureus CO-23	Bacilli	1	1	1	0	1	1	1	1	0	0	0	1
1.15494e+06	Streptococcus agalactiae GB00887	Bacilli	0	0	0	0	1	1	0	0	0	0	0	1
990317	Streptococcus gallolyticus subsp. gallolyticus ATCC BAA-2069	Bacilli	0	1	0	0	1	1	0	0	0	0	0	1
1.05166e+06	Lactobacillus casei UCD174	Bacilli	1	1	0	0	1	1	1	1	0	0	0	0
1.07418e+06	Streptococcus mutans TCI-264	Bacilli	0	1	0	0	1	1	1	1	0	0	0	1
931434	Staphylococcus aureus subsp. aureus CIG1165	Bacilli	1	1	1	0	1	1	1	1	0	0	0	1
1.09097e+06	Melissococcus plutonius DAT561	Bacilli	0	1	1	0	1	1	1	1	0	0	0	0
1.15485e+06	Streptococcus agalactiae STIR-CD-09	Bacilli	1	1	0	0	1	1	0	0	0	0	0	1
521098	Alicyclobacillus acidocaldarius subsp. acidocaldarius DSM 446	Bacilli	1	1	0	0	0	0	0	0	0	0	1	0
909954	Lactobacillus johnsonii DPC 6026	Bacilli	0	1	0	0	1	0	0	0	0	0	0	0
1639.16	Listeria monocytogenes serotype 1/2b str. SLCC2755	Bacilli	1	1	1	0	1	1	1	1	0	0	0	0
1.13163e+06	Streptococcus pneumoniae GA58981	Bacilli	0	1	1	0	1	1	0	0	0	0	0	0
565644	Enterococcus faecalis DS5	Bacilli	1	1	0	0	1	1	1	1	0	0	0	0
334390	Lactobacillus fermentum IFO 3956	Bacilli	0	0	1	0	1	0	1	1	0	0	0	1
1.1549e+06	Streptococcus agalactiae GB00111	Bacilli	0	0	0	0	1	1	0	0	0	0	0	1
1.15492e+06	Streptococcus agalactiae GB00557	Bacilli	0	0	0	0	1	1	0	0	0	0	0	1
568704	Lactobacillus rhamnosus Lc 705	Bacilli	1	1	0	0	1	1	1	1	0	0	0	0
979213	Staphylococcus epidermidis NIHLM020	Bacilli	1	1	1	0	1	1	1	1	0	0	0	1
1.15488e+06	Streptococcus agalactiae MRI Z1-215	Bacilli	0	0	0	0	1	1	0	0	0	0	0	1
280477	Bacillus anthracis str. Australia 94	Bacilli	1	1	1	0	1	1	1	1	0	1	1	1
1.03519e+06	Streptococcus parasanguinis SK236	Bacilli	0	1	0	0	1	1	0	0	0	0	0	1
1.16967e+06	Enterococcus sp. GMD2E	Bacilli	0	0	1	0	1	1	1	1	0	0	0	0
1.13481e+06	Enterococcus faecium 504	Bacilli	1	1	1	0	1	1	1	1	0	0	0	0
760850	Streptococcus pneumoniae GA47976	Bacilli	0	1	1	0	1	1	0	0	0	0	0	0
1.03484e+06	Bacillus amyloliquefaciens XH7	Bacilli	1	1	1	0	1	0	0	1	0	1	1	1
657310	Enterococcus sp. 7L76	Bacilli	1	1	0	0	1	1	1	0	0	0	0	0
1.05321e+06	Bacillus cereus HuB1-1	Bacilli	1	1	1	0	1	1	1	1	0	1	1	1
1.20035e+06	Alicyclobacillus hesperidum URH17-3-68	Bacilli	1	1	1	0	1	0	0	0	0	0	1	0
1.23867e+06	Weissella ceti NC36	Bacilli	0	0	0	0	1	0	1	1	0	0	0	0
208596	Carnobacterium sp. 17-4	Bacilli	1	1	1	0	1	1	1	1	0	0	0	0
572264	Bacillus cereus 03BB102	Bacilli	1	1	1	0	1	1	1	1	0	1	1	1
979199	Staphylococcus epidermidis NIHLM095	Bacilli	1	1	1	0	1	1	1	1	0	0	0	1
575607	Lactobacillus jensenii SJ-7A-US	Bacilli	0	1	0	0	1	0	0	0	0	0	0	0
931455	Staphylococcus aureus subsp. aureus CIGC340D	Bacilli	1	1	1	0	1	1	1	1	0	0	0	1
585520	Lactobacillus helveticus DSM 20075	Bacilli	0	1	0	0	1	0	0	0	0	0	0	0
198094	Bacillus anthracis str. Ames	Bacilli	1	1	1	0	1	1	1	1	0	1	1	1
760859	Streptococcus pneumoniae GA54644	Bacilli	0	1	1	0	1	1	0	0	0	0	0	0
1.14111e+06	Staphylococcus delphini 8086	Bacilli	1	1	1	0	1	1	1	1	0	0	0	0
491075	Enterococcus faecalis HH22	Bacilli	1	1	1	0	1	1	1	1	0	0	0	0
525377	Staphylococcus lugdunensis M23590	Bacilli	1	1	1	0	1	1	1	1	0	0	0	1
749521	Enterococcus faecium TX0133A	Bacilli	1	1	1	0	1	1	1	1	0	0	0	0
486620	Bacillus anthracis str. A0465	Bacilli	1	1	1	0	1	1	1	1	0	1	1	1
345220	Bacillus coagulans 36D1	Bacilli	1	1	1	0	1	1	1	1	0	0	1	0
931436	Staphylococcus aureus subsp. aureus CIG1242	Bacilli	1	1	1	0	1	1	1	1	0	0	0	1
553212	Staphylococcus capitis SK14	Bacilli	1	1	1	0	1	0	1	1	0	0	0	1
914139	Streptococcus pneumoniae 2070005	Bacilli	0	1	1	0	1	1	0	0	0	0	0	0
1.15481e+06	Streptococcus agalactiae CCUG 37741	Bacilli	0	0	0	0	1	1	0	0	0	0	0	1
914141	Streptococcus pneumoniae 2070335	Bacilli	0	1	1	0	1	1	0	0	0	0	0	0
1.03001e+06	Listeria monocytogenes M7	Bacilli	1	1	1	0	1	1	1	1	0	0	0	0
749494	Enterococcus faecalis TX4244	Bacilli	1	1	1	0	1	1	1	1	0	0	0	0
869309	Streptococcus pneumoniae SPNA45	Bacilli	0	1	1	0	1	1	0	0	0	0	0	0
160491	Streptococcus pyogenes str. Manfredo	Bacilli	0	1	0	0	1	1	0	0	0	0	0	0
1.15497e+06	Streptococcus agalactiae GB00984	Bacilli	0	0	0	0	1	1	0	0	0	0	0	1
406564	Streptococcus pneumoniae SP23-BS72	Bacilli	0	1	1	0	1	1	0	0	0	0	0	0
405536	Bacillus cereus AH820	Bacilli	1	1	1	0	1	1	1	1	0	1	1	1
575606	Lactobacillus jensenii 27-2-CHN	Bacilli	0	1	0	0	1	0	0	0	0	0	0	0
405533	Bacillus cereus AH1134	Bacilli	1	1	1	0	1	1	1	1	0	1	1	1
565664	Enterococcus faecium C68	Bacilli	1	1	1	0	1	1	1	1	0	0	0	0
760886	Streptococcus pneumoniae NP127	Bacilli	0	1	1	0	1	1	0	0	0	0	0	1
1.10528e+06	Streptococcus agalactiae BSU253	Bacilli	0	0	0	0	1	1	0	0	0	0	0	1
565662	Enterococcus faecium Com12	Bacilli	1	1	0	0	1	1	1	1	0	0	0	0
176280	Staphylococcus epidermidis ATCC 12228	Bacilli	1	1	1	0	1	1	1	1	0	0	0	1
1.26156e+06	Enterococcus faecalis str. Symbioflor 1	Bacilli	1	1	1	0	1	1	1	1	0	0	0	0
1.13479e+06	Enterococcus faecalis ERV41	Bacilli	1	1	1	0	1	1	1	1	0	0	0	0
420890	Lactococcus garvieae ATCC 49156	Bacilli	1	1	0	0	1	1	0	0	0	0	0	0
208435	Streptococcus agalactiae 2603V/R	Bacilli	1	1	0	0	1	1	0	0	0	0	0	1
467706	Streptococcus gordonii str. Challis substr. CH1	Bacilli	1	1	0	0	1	1	0	0	0	0	0	1
525378	Staphylococcus epidermidis M23864:W1	Bacilli	1	1	1	0	1	0	1	1	0	0	0	1
568813	Streptococcus suis SC84	Bacilli	0	1	1	0	1	1	0	0	0	0	0	0
1.10503e+06	Streptococcus sp. BS35b	Bacilli	0	1	0	0	1	1	0	0	0	0	0	0
1.0532e+06	Bacillus cereus HuA2-4	Bacilli	1	1	1	0	1	1	1	1	0	0	1	1
512768	Streptococcus pneumoniae BS457	Bacilli	0	1	1	0	1	1	0	0	0	0	0	0
760827	Streptococcus pneumoniae GA44511	Bacilli	0	1	1	0	1	1	0	0	0	0	0	0
406559	Streptococcus pneumoniae SP11-BS70	Bacilli	0	1	1	0	1	1	0	0	0	0	0	0
526989	Bacillus cereus F65185	Bacilli	1	1	1	0	1	1	1	1	0	1	1	1
760834	Streptococcus pneumoniae GA47368	Bacilli	0	1	0	0	1	1	0	0	0	0	0	1
1.06962e+06	Streptococcus pneumoniae GA05578	Bacilli	0	1	1	0	1	1	0	0	0	0	0	1
592010	Abiotrophia defectiva ATCC 49176	Bacilli	0	1	0	0	1	1	0	0	0	0	0	0
585524	Lactobacillus amylolyticus DSM 11664	Bacilli	0	1	0	0	1	0	0	0	0	0	0	0
319701	Streptococcus pyogenes MGAS6180	Bacilli	0	1	0	0	1	1	0	0	0	0	0	0
1.10528e+06	Streptococcus agalactiae BSU447	Bacilli	0	0	0	0	1	1	0	0	0	0	0	1
543540	Staphylococcus aureus subsp. aureus CGS03	Bacilli	1	1	1	0	1	1	1	1	0	0	0	1
160490	Streptococcus pyogenes M1 GAS	Bacilli	0	1	0	0	1	1	0	0	0	0	0	0
585891	Staphylococcus aureus subsp. aureus Mu50-omega	Bacilli	1	1	1	0	1	1	1	1	0	0	0	1
760888	Streptococcus pneumoniae Netherlands15B-37	Bacilli	0	1	1	0	1	1	0	0	0	0	0	0
1.15492e+06	Streptococcus agalactiae GB00555	Bacilli	0	0	0	0	1	1	0	0	0	0	0	1
883081	Alloiococcus otitis ATCC 51267	Bacilli	1	1	1	0	0	1	0	1	0	0	0	0
387344	Lactobacillus brevis ATCC 367	Bacilli	0	0	1	0	1	0	1	1	0	0	0	1
1.15694e+06	Streptococcus agalactiae ZQ0910	Bacilli	1	1	0	0	1	1	0	0	0	0	0	1
759913	Streptococcus dysgalactiae subsp. equisimilis AC-2713	Bacilli	1	1	0	0	1	1	0	0	0	0	0	0
550542	Geobacillus sp. Y412MC52	Bacilli	1	1	0	0	1	0	0	1	0	1	1	0
565663	Enterococcus faecium Com15	Bacilli	1	1	1	0	1	1	1	1	0	0	0	0
406563	Streptococcus pneumoniae SP23-BS72	Bacilli	0	1	1	0	1	1	0	0	0	0	0	0
717607	Paenibacillus curdlanolyticus YK9	Bacilli	1	1	0	0	1	1	1	0	0	0	0	0
880634	Lactobacillus helveticus R0052	Bacilli	0	1	0	0	1	0	0	0	0	0	0	0
1.23106e+06	Paenisporosarcina sp. TG-14	Bacilli	1	1	0	0	1	0	1	1	0	1	1	0
1.1348e+06	Enterococcus faecalis R508	Bacilli	1	1	1	0	1	1	1	1	0	0	0	0
203121	Leuconostoc mesenteroides subsp. mesenteroides ATCC 8293	Bacilli	0	0	0	0	1	0	0	0	0	0	0	1
904346	Staphylococcus lugdunensis VCU139	Bacilli	1	1	0	0	1	1	1	1	0	0	0	1
1.15491e+06	Streptococcus agalactiae GB00190	Bacilli	0	0	0	0	1	1	0	0	0	0	0	1
760799	Streptococcus pneumoniae GA19451	Bacilli	0	1	1	0	1	1	0	0	0	0	0	1
1.15485e+06	Streptococcus agalactiae STIR-CD-24	Bacilli	0	0	0	0	1	1	0	0	0	0	0	1
224308	Bacillus subtilis subsp. subtilis str. 168	Bacilli	1	1	1	0	1	0	0	1	0	1	1	1
666686	Bacillus sp. 1NLA3E	Bacilli	1	1	1	0	1	1	1	1	0	0	1	0
904325	Staphylococcus epidermidis VCU071	Bacilli	1	1	1	0	1	1	1	1	0	0	0	1
904343	Staphylococcus epidermidis VCU127	Bacilli	1	1	1	0	1	1	1	1	0	0	0	1
342451	Staphylococcus saprophyticus subsp. saprophyticus ATCC 15305	Bacilli	1	1	1	0	1	0	1	1	0	0	0	1
1.07413e+06	Streptococcus mutans TCI-153	Bacilli	0	1	0	0	1	1	1	1	0	0	0	1
883103	Dolosigranulum pigrum ATCC 51524	Bacilli	0	1	1	0	1	1	1	1	0	0	0	0
205921	Streptococcus agalactiae A909	Bacilli	1	1	0	0	1	1	0	0	0	0	0	1
1.1677e+06	Enterococcus faecium LCT-EF90	Bacilli	1	1	0	0	1	1	1	1	0	0	0	0
1.0288e+06	Staphylococcus aureus subsp. aureus VC40	Bacilli	1	1	1	0	1	1	1	1	0	0	0	1
525310	Lactobacillus brevis subsp. gravesensis ATCC 27305	Bacilli	0	0	0	0	1	0	1	1	0	0	0	1
904749	Staphylococcus aureus subsp. aureus 21269	Bacilli	1	1	1	0	1	1	1	1	0	0	0	1
272622	Lactococcus lactis subsp. cremoris SK11	Bacilli	1	1	0	0	1	1	0	0	0	0	0	1
1.24503e+06	Bacillus anthracis str. Carbosap	Bacilli	1	1	1	0	1	1	1	1	0	1	1	1
1.23583e+06	Streptococcus pyogenes A20	Bacilli	0	1	0	0	1	1	0	0	0	0	0	0
1.07412e+06	Streptococcus mutans TCI-123	Bacilli	0	1	0	0	1	1	1	1	0	0	0	1
370553	Streptococcus pyogenes MGAS2096	Bacilli	0	1	0	0	1	1	0	0	0	0	0	0
527023	Bacillus thuringiensis serovar kurstaki str. T03a001	Bacilli	1	1	1	0	1	1	1	1	0	1	1	1
930942	Lactobacillus animalis KCTC 3501	Bacilli	0	1	0	0	1	1	1	1	0	0	0	1
1.15491e+06	Streptococcus agalactiae GB00264	Bacilli	0	0	0	0	1	1	0	0	0	0	0	1
908337	Eremococcus coleocola ACS-139-V-Col8	Bacilli	1	1	1	0	1	1	1	1	0	0	0	0
1.05319e+06	Bacillus cereus BAG5X1-1	Bacilli	1	1	0	0	1	1	1	1	0	1	1	0
904294	Streptococcus sp. oral taxon 056 str. F0418	Bacilli	0	0	0	0	1	1	0	0	0	0	0	0
536229	Bacillus pumilus ATCC 7061	Bacilli	1	1	1	0	1	0	0	1	0	1	1	1
760788	Streptococcus pneumoniae GA17484	Bacilli	0	1	1	0	1	1	0	0	0	0	0	0
420246	Geobacillus thermodenitrificans NG80-2	Bacilli	1	1	0	0	1	0	0	1	0	1	1	0
1638.4	Listeria ivanovii	Bacilli	1	1	1	0	1	1	1	1	0	0	0	0
931441	Staphylococcus aureus subsp. aureus CIG1835	Bacilli	1	1	1	0	1	1	1	1	0	0	0	1
1.23267e+06	Bacillus licheniformis CGMCC 3963	Bacilli	1	1	1	0	1	1	1	1	0	1	1	1
1.07419e+06	Streptococcus mutans TCI-30	Bacilli	0	1	0	0	1	1	0	0	0	0	0	1
760823	Streptococcus pneumoniae GA44378	Bacilli	0	1	1	0	1	1	0	0	0	0	0	0
282459	Staphylococcus aureus subsp. aureus MSSA476	Bacilli	1	1	1	0	1	1	1	1	0	0	0	1
760750	Streptococcus pneumoniae GA06083	Bacilli	0	1	1	0	1	1	0	0	0	0	0	0
1.15493e+06	Streptococcus agalactiae GB00663	Bacilli	0	0	0	0	1	1	0	0	0	0	0	1
1.10526e+06	Streptococcus agalactiae CCUG 29782	Bacilli	0	0	0	0	1	1	0	0	0	0	0	1
904344	Staphylococcus epidermidis VCU128	Bacilli	1	1	1	0	1	1	1	1	0	0	0	1
526970	Bacillus cereus BGSC 6E1	Bacilli	1	1	1	0	1	1	1	1	0	1	1	1
1.13479e+06	Enterococcus faecalis ERV25	Bacilli	1	1	1	0	1	1	1	1	0	0	0	0
931446	Staphylococcus aureus subsp. aureus CIG1213	Bacilli	1	1	1	0	1	1	1	1	0	0	0	1
563036	Streptococcus sp. C300	Bacilli	0	0	0	0	1	1	0	0	0	0	0	0
1.0532e+06	Bacillus cereus BtB2-4	Bacilli	1	1	1	0	1	1	1	1	1	1	1	1
904771	Staphylococcus aureus subsp. aureus 21340	Bacilli	1	1	1	0	1	1	1	1	0	0	0	1
1.06953e+06	Streptococcus infantarius subsp. infantarius CJ18	Bacilli	0	1	0	0	1	1	0	0	0	0	0	1
565648	Enterococcus faecalis E1Sol	Bacilli	1	1	1	0	1	1	1	1	0	0	0	0
1.0714e+06	Lactobacillus buchneri CD034	Bacilli	0	0	0	0	1	0	1	1	0	0	0	1
1.16139e+06	Staphylococcus aureus NN54	Bacilli	1	1	1	0	1	1	1	1	0	0	0	1
1.12328e+06	Sporolactobacillus vineae DSM 21990 = SL153	Bacilli	1	0	1	0	1	1	1	1	0	0	1	0
760864	Streptococcus pneumoniae 4027-06	Bacilli	0	1	1	0	1	1	0	0	0	0	0	0
742813	Enterococcus saccharolyticus 30_1	Bacilli	1	1	0	0	1	1	1	1	0	0	0	1
1.00495e+06	Streptococcus suis D12	Bacilli	0	1	1	0	1	1	0	0	0	0	0	0
749514	Enterococcus faecalis TX1341	Bacilli	1	1	1	0	1	1	1	1	0	0	0	0
1.05323e+06	Bacillus cereus VD045	Bacilli	1	1	1	0	1	1	1	1	0	1	1	1
321956	Lactobacillus delbrueckii subsp. bulgaricus ATCC BAA-365	Bacilli	0	1	0	0	1	0	0	0	0	0	0	0
1.05323e+06	Bacillus cereus VD078	Bacilli	1	1	1	0	1	1	1	1	0	0	1	1
760887	Streptococcus pneumoniae NorthCarolina6A-23	Bacilli	0	1	0	0	1	1	0	0	0	0	0	1
193567	Streptococcus pyogenes SSI-1	Bacilli	0	1	0	0	1	1	0	0	0	0	0	0
1.05319e+06	Bacillus cereus BAG6O-2	Bacilli	1	1	0	0	1	1	1	1	0	0	1	0
1.05317e+06	Bacillus cereus BAG1X1-2	Bacilli	1	1	1	0	1	1	1	1	0	1	1	1
406559	Streptococcus pneumoniae SP9-BS68	Bacilli	0	1	1	0	1	1	0	0	0	0	0	0
1.12622e+06	Bacillus licheniformis WX-02	Bacilli	1	1	1	0	1	1	1	1	0	1	1	1
1.05319e+06	Bacillus cereus BAG6O-1	Bacilli	1	1	1	0	1	1	1	1	0	1	1	1
1.15484e+06	Streptococcus agalactiae MRI Z1-206	Bacilli	1	1	0	0	1	1	0	0	0	0	0	1
203124	Oenococcus oeni PSU-1	Bacilli	0	0	0	0	1	0	0	0	0	0	0	1
186103	Streptococcus pyogenes MGAS8232	Bacilli	0	1	0	0	1	1	0	0	0	0	0	0
1.21591e+06	Lactobacillus casei W56	Bacilli	1	1	0	0	1	1	1	1	0	0	0	0
1.13163e+06	Streptococcus pneumoniae GA60132	Bacilli	0	1	1	0	1	1	0	0	0	0	0	0
760800	Streptococcus pneumoniae GA19690	Bacilli	0	1	0	0	1	1	0	0	0	0	0	0
176280	Staphylococcus epidermidis RP62A	Bacilli	1	1	1	0	1	1	1	1	0	0	0	1
1.10528e+06	Streptococcus agalactiae BSU248	Bacilli	0	0	0	0	1	1	0	0	0	0	0	1
1.11497e+06	Streptococcus parasanguinis FW213	Bacilli	1	1	0	0	1	1	0	0	0	0	0	1
548485	Lactobacillus reuteri MM4-1A	Bacilli	0	0	0	0	1	0	1	1	0	0	0	1
1.10527e+06	Streptococcus agalactiae CCUG 49100	Bacilli	0	0	0	0	1	1	0	0	0	0	0	1
1.12352e+06	Staphylococcus aureus subsp. aureus 11819-97	Bacilli	1	1	1	0	1	1	1	1	0	0	0	1
1.07411e+06	Streptococcus mutans TCI-85	Bacilli	0	1	0	0	1	1	1	1	0	0	0	0
525330	Lactobacillus johnsonii ATCC 33200	Bacilli	0	1	0	0	1	0	0	0	0	0	0	0
1.1548e+06	Streptococcus agalactiae FSL S3-268	Bacilli	0	0	0	0	1	1	0	0	0	0	0	1
760826	Streptococcus pneumoniae GA44500	Bacilli	0	0	1	0	1	1	0	0	0	0	0	0
904753	Staphylococcus aureus subsp. aureus 21282	Bacilli	1	1	1	0	1	1	1	1	0	0	0	1
1.15491e+06	Streptococcus agalactiae GB00241	Bacilli	0	0	0	0	1	1	0	0	0	0	0	1
928328	Lactobacillus iners UPII 60-B	Bacilli	0	1	0	0	1	0	0	0	0	0	0	0
388920	Streptococcus sanguinis SK36	Bacilli	1	1	1	0	1	1	1	1	0	0	0	1
393127	Listeria monocytogenes Finland 1988	Bacilli	1	1	1	0	1	1	1	1	0	0	0	0
1.0057e+06	Streptococcus oralis SK255	Bacilli	0	1	0	0	1	1	0	0	0	0	0	0
1.07412e+06	Streptococcus mutans TCI-116	Bacilli	0	1	0	0	1	1	0	0	0	0	0	1
1.22736e+06	Lactobacillus saerimneri 30a	Bacilli	1	1	1	0	1	0	0	0	0	0	0	0
575604	Lactobacillus gasseri SV-16A-US	Bacilli	0	1	0	0	1	0	0	0	0	0	0	0
1.15484e+06	Streptococcus agalactiae MRI Z1-205	Bacilli	0	0	0	0	1	1	0	0	0	0	0	1
267410	Listeria monocytogenes str. 1/2a F6854	Bacilli	0	0	1	0	1	1	1	1	0	0	0	0
158878	Staphylococcus aureus subsp. aureus Mu50	Bacilli	1	1	1	0	1	1	1	1	0	0	0	1
626369	Granulicatella elegans ATCC 700633	Bacilli	0	1	1	0	1	1	1	1	0	0	0	0
1.15491e+06	Streptococcus agalactiae GB00279	Bacilli	0	0	0	0	1	1	0	0	0	0	0	1
406562	Streptococcus pneumoniae SP19-BS75	Bacilli	0	1	1	0	1	1	0	0	0	0	0	0
281310	Bacillus thuringiensis serovar konkukian str. 97-27	Bacilli	1	1	1	0	1	1	1	1	0	1	1	1
760860	Streptococcus pneumoniae GA47439	Bacilli	0	1	1	0	1	1	0	0	0	0	0	1
1.09574e+06	Streptococcus oralis SK610	Bacilli	0	1	0	0	1	1	0	0	0	0	0	0
453365	Streptococcus pneumoniae CDC0288-04	Bacilli	0	1	1	0	1	1	0	0	0	0	0	1
1.0274e+06	Listeria monocytogenes str. Scott A	Bacilli	1	1	1	0	1	1	1	1	0	0	0	0
760832	Streptococcus pneumoniae GA47283	Bacilli	0	1	0	0	1	1	0	0	0	0	0	0
944559	Paenibacillus sp. HGF7	Bacilli	1	1	1	0	1	1	1	0	0	0	0	0
1.20678e+06	Oenococcus oeni AWRIB576	Bacilli	0	0	0	0	1	0	0	0	0	0	0	1
333990	Carnobacterium sp. AT7	Bacilli	1	1	0	0	1	1	1	1	0	0	1	0
904329	Staphylococcus epidermidis VCU107	Bacilli	1	1	1	0	1	1	1	1	0	0	0	1
888819	Streptococcus sanguinis SK678	Bacilli	1	1	1	0	1	1	0	0	0	0	0	1
1.07418e+06	Streptococcus mutans TCI-278	Bacilli	0	1	0	0	1	1	1	1	0	0	0	1
1.11622e+06	Staphylococcus aureus subsp. aureus VRS9	Bacilli	1	1	1	0	1	1	1	1	0	0	0	1
565640	Enterococcus faecalis T11	Bacilli	1	1	1	0	1	1	1	1	0	0	0	0
888807	Streptococcus sanguinis SK1	Bacilli	1	1	1	0	1	1	0	0	0	0	0	1
224308	Bacillus subtilis subsp. subtilis str. 168	Bacilli	1	1	1	0	1	0	0	1	0	1	1	1
1.10528e+06	Streptococcus agalactiae BSU454	Bacilli	1	1	0	0	1	1	0	0	0	0	0	1
749524	Enterococcus faecium TX0133B	Bacilli	1	1	1	0	1	1	1	1	0	0	0	0
888811	Streptococcus sanguinis SK150	Bacilli	1	1	1	0	1	1	0	0	0	0	0	1
326424	Bacillus amyloliquefaciens FZB42	Bacilli	1	1	1	0	1	0	0	1	1	1	1	1
565648	Enterococcus faecalis JH1	Bacilli	1	1	1	0	1	1	1	1	0	0	0	0
904760	Staphylococcus aureus subsp. aureus 21310	Bacilli	1	1	1	0	1	1	1	1	0	0	0	1
665958	Bacillus sp. BT1B_CT2	Bacilli	1	1	1	0	1	1	1	1	0	1	1	1
1.10524e+06	Streptococcus agalactiae str. Gottschalk 13227	Bacilli	0	0	0	0	1	1	0	0	0	0	0	1
904754	Staphylococcus aureus subsp. aureus 21283	Bacilli	1	1	1	0	1	1	1	1	0	0	0	1
1.06953e+06	Lactobacillus ruminis ATCC 27782	Bacilli	0	1	0	0	1	1	0	0	0	0	0	0
1.23163e+06	Lysinibacillus fusiformis ZB2	Bacilli	1	1	0	0	0	0	1	0	0	0	1	0
406556	Streptococcus pneumoniae SP3-BS71	Bacilli	0	1	1	0	1	1	0	0	0	0	0	0
665945	Lactobacillus sp. 7_1_47FAA	Bacilli	0	1	0	0	1	0	0	0	0	0	0	0
264199	Streptococcus thermophilus LMG 18311	Bacilli	0	1	0	0	1	1	0	0	0	0	0	1
527000	Bacillus pseudomycoides DSM 12442	Bacilli	1	1	0	0	1	1	1	1	0	1	1	1
1.15489e+06	Streptococcus agalactiae GB00013	Bacilli	0	0	0	0	1	1	0	0	0	0	0	1
768494	Bacillus anthracis str. H9401	Bacilli	1	1	1	0	1	1	1	1	0	1	1	1
723888	Bacillus atrophaeus 1013-1	Bacilli	1	1	1	0	1	0	0	1	1	1	1	1
553592	Staphylococcus aureus A9763	Bacilli	1	1	1	0	1	1	1	1	0	0	0	1
1.15487e+06	Streptococcus agalactiae MRI Z1-023	Bacilli	0	0	0	0	1	1	0	0	0	0	0	1
1.16372e+06	Bacillus cereus LCT-BC244	Bacilli	1	1	1	0	1	1	1	1	0	1	1	1
866775	Aerococcus urinae ACS-120-V-Col10a	Bacilli	1	1	1	0	1	0	1	1	0	0	0	0
1.15484e+06	Streptococcus agalactiae MRI Z1-200	Bacilli	0	0	0	0	1	1	0	0	0	0	0	1
904763	Staphylococcus aureus subsp. aureus 21318	Bacilli	1	1	1	0	1	1	1	1	0	0	0	1
1.05322e+06	Bacillus cereus ISP3191	Bacilli	1	1	1	0	1	1	1	1	0	1	1	1
760833	Streptococcus pneumoniae GA47360	Bacilli	0	1	1	0	1	1	0	0	0	0	0	0
1.21181e+06	Bacillus sp. AP8	Bacilli	1	1	1	0	1	1	1	1	0	0	0	0
405535	Bacillus cereus AH187	Bacilli	1	1	1	0	1	1	1	1	0	1	1	1
505321	Staphylococcus aureus subsp. aureus str. CF-Marseille	Bacilli	1	1	1	0	1	1	1	1	0	0	0	1
760791	Streptococcus pneumoniae GA17570	Bacilli	0	1	0	0	1	1	0	0	0	0	0	0
358681	Brevibacillus brevis NBRC 100599	Bacilli	1	1	0	0	1	0	0	0	0	0	1	1
491916	Anoxybacillus flavithermus WK1	Bacilli	1	1	0	0	1	1	1	1	0	1	1	0
904776	Staphylococcus aureus subsp. aureus IS-24	Bacilli	1	1	1	0	1	1	1	1	0	0	0	1
1.20937e+06	Bacillus sp. WBUNB009	Bacilli	1	1	1	0	1	1	1	1	0	1	1	1
491074	Enterococcus faecalis TX0104	Bacilli	1	1	1	0	1	1	1	1	0	0	0	0
760878	Streptococcus pneumoniae EU-NP02	Bacilli	0	1	1	0	1	1	0	0	0	0	0	1
423211	Streptococcus suis GZ1	Bacilli	0	1	1	0	1	1	0	0	0	0	0	0
585155	Staphylococcus aureus subsp. aureus H19	Bacilli	1	1	1	0	1	1	1	1	0	0	0	1
267411	Listeria monocytogenes str. 4b H7858	Bacilli	1	1	1	0	1	1	1	1	0	0	0	0
1.07417e+06	Streptococcus mutans TCI-249	Bacilli	0	1	0	0	1	1	0	0	0	0	0	1
760830	Streptococcus pneumoniae GA47210	Bacilli	0	1	1	0	1	1	0	0	0	0	0	0
997356	Streptococcus sanguinis ATCC 29667	Bacilli	0	0	1	0	1	1	0	0	0	0	0	1
1.05319e+06	Bacillus cereus BAG4X2-1	Bacilli	1	1	1	0	1	1	1	1	0	1	1	1
979210	Staphylococcus epidermidis NIHLM037	Bacilli	1	1	1	0	1	1	1	1	0	0	0	1
1.15489e+06	Streptococcus agalactiae GB00012	Bacilli	0	0	0	0	1	1	0	0	0	0	0	1
359786	Staphylococcus aureus subsp. aureus JH9	Bacilli	1	1	1	0	1	1	1	1	0	0	0	1
760880	Streptococcus pneumoniae EU-NP04	Bacilli	0	1	0	0	1	1	0	0	0	0	0	0
1.00571e+06	Streptococcus infantis SK1076	Bacilli	1	1	0	0	1	1	0	0	0	0	0	0
1.14703e+06	Staphylococcus aureus PM1	Bacilli	1	1	1	0	1	1	1	1	0	0	0	1
904791	Staphylococcus aureus subsp. aureus IS-K	Bacilli	1	1	1	0	1	1	1	1	0	0	0	1
760855	Streptococcus pneumoniae GA49542	Bacilli	0	1	1	0	1	1	0	0	0	0	0	0
760841	Streptococcus pneumoniae GA47562	Bacilli	0	1	1	0	1	1	0	0	0	0	0	0
1.0532e+06	Bacillus cereus CER057	Bacilli	1	1	1	0	1	1	1	1	1	1	1	1
548475	Staphylococcus aureus subsp. aureus TCH70	Bacilli	1	1	1	0	1	1	1	1	0	0	0	1
1.03374e+06	Kurthia sp. Dielmo	Bacilli	0	0	0	0	0	0	0	0	0	0	0	0
1.07414e+06	Streptococcus mutans TCI-173	Bacilli	0	1	0	0	1	1	0	0	0	0	0	1
904321	Staphylococcus epidermidis VCU045	Bacilli	1	1	1	0	1	1	1	1	0	0	0	1
914145	Streptococcus pneumoniae 2080913	Bacilli	0	0	1	0	1	1	0	0	0	0	0	0
553573	Staphylococcus aureus A8115	Bacilli	1	1	1	0	1	1	1	1	0	0	0	1
889933	Staphylococcus aureus subsp. aureus ECT-R 2	Bacilli	1	1	1	0	1	1	1	1	0	0	0	1
1.15513e+06	Staphylococcus epidermidis NIH051475	Bacilli	1	1	1	0	1	1	1	1	0	0	0	1
883112	Facklamia ignava CCUG 37419	Bacilli	1	1	0	0	0	1	0	1	0	0	0	0
1.03481e+06	Staphylococcus lugdunensis N920143	Bacilli	1	1	1	0	1	1	1	1	0	0	0	1
1.23034e+06	Listeria monocytogenes serotype 4b str. LL195	Bacilli	1	1	1	0	1	1	1	1	0	0	0	0
1.17853e+06	Streptococcus agalactiae GB00112	Bacilli	1	1	0	0	1	1	0	0	0	0	0	1
393124	Listeria monocytogenes FSL N3-165	Bacilli	1	1	1	0	1	1	1	1	0	0	0	0
171101	Streptococcus pneumoniae R6	Bacilli	0	1	1	0	1	1	0	0	0	0	0	0
1.10526e+06	Streptococcus agalactiae CCUG 37740	Bacilli	0	0	0	0	1	1	0	0	0	0	0	1
948561	Staphylococcus aureus O11	Bacilli	1	1	1	0	1	1	1	1	0	0	0	1
1.1549e+06	Streptococcus agalactiae GB00020	Bacilli	0	0	0	0	1	1	0	0	0	0	0	1
760743	Streptococcus pneumoniae GA02270	Bacilli	0	1	0	0	1	1	0	0	0	0	0	1
1.07413e+06	Streptococcus mutans TCI-149	Bacilli	0	1	0	0	1	1	1	1	0	0	0	1
1.24648e+06	Brevibacillus agri BAB-2500	Bacilli	1	1	0	0	1	0	1	0	0	0	1	0
1.05107e+06	Streptococcus equi subsp. zooepidemicus ATCC 35246	Bacilli	0	1	0	0	1	1	0	0	0	0	0	0
210007	Streptococcus mutans UA159	Bacilli	0	1	0	0	1	1	1	1	0	0	0	1
537974	Lactobacillus paracasei subsp. paracasei 8700:2	Bacilli	1	1	0	0	1	1	1	1	0	0	0	0
1.15481e+06	Streptococcus agalactiae FSL S3-003	Bacilli	0	0	0	0	1	1	0	0	0	0	0	1
979207	Staphylococcus epidermidis NIHLM049	Bacilli	1	1	1	0	1	1	1	1	0	0	0	1
1.03435e+06	Bacillus sp. JC63	Bacilli	1	1	1	0	1	1	1	1	0	1	1	0
158879	Staphylococcus aureus subsp. aureus N315	Bacilli	1	1	1	0	1	1	1	1	0	0	0	1
563174	Listeria monocytogenes L99	Bacilli	1	1	1	0	1	1	1	1	0	0	0	0
222523	Bacillus cereus ATCC 10987	Bacilli	1	1	1	0	1	1	1	1	0	1	1	1
557436	Lactobacillus reuteri DSM 20016	Bacilli	0	0	0	0	1	0	1	1	0	0	0	1
379360	Oenococcus oeni ATCC BAA-1163	Bacilli	0	0	0	0	1	0	0	0	0	0	0	1
1.10524e+06	Streptococcus agalactiae str. Gottschalk 999B	Bacilli	1	1	0	0	1	1	0	0	0	0	0	1
527027	Bacillus thuringiensis serovar pakistani str. T13001	Bacilli	1	1	1	0	1	1	1	1	0	1	1	1
760877	Streptococcus pneumoniae EU-NP01	Bacilli	0	1	1	0	1	1	0	0	0	0	0	0
269802	Bacillus cereus G9241	Bacilli	1	1	1	0	1	1	1	1	0	1	1	1
1.22952e+06	Lactococcus garvieae Tac2	Bacilli	1	1	0	0	1	1	0	0	0	0	0	0
526973	Bacillus cereus m1293	Bacilli	1	1	1	0	1	1	1	1	0	1	1	1
405532	Bacillus cereus G9842	Bacilli	1	1	1	0	1	1	1	1	0	1	1	1
1.00845e+06	Streptococcus mitis SK1080	Bacilli	0	1	1	0	1	1	0	0	0	0	0	0
861530	Staphylococcus sp. AL1	Bacilli	1	1	1	0	1	1	1	1	0	0	0	0
904772	Staphylococcus aureus subsp. aureus 21342	Bacilli	1	1	1	0	1	1	1	1	0	0	0	1
1.10526e+06	Streptococcus agalactiae CCUG 30636	Bacilli	0	0	0	0	1	1	0	0	0	0	0	1
749506	Enterococcus faecalis TX0411	Bacilli	1	1	1	0	1	1	1	1	0	0	0	0
565655	Enterococcus casseliflavus EC20	Bacilli	1	1	1	0	1	1	1	1	0	0	0	1
1.15489e+06	Streptococcus agalactiae GB00002	Bacilli	0	0	0	0	1	1	0	0	0	0	0	1
527030	Bacillus thuringiensis serovar huazhongensis BGSC 4BD1	Bacilli	1	1	1	0	1	1	1	1	0	1	1	1
1.11622e+06	Staphylococcus aureus subsp. aureus VRS4	Bacilli	1	1	1	0	1	1	1	1	0	0	0	1
1.15487e+06	Streptococcus agalactiae MRI Z1-211	Bacilli	0	0	0	0	1	1	0	0	0	0	0	1
299768	Streptococcus thermophilus CNRZ1066	Bacilli	0	1	0	0	1	1	0	0	0	0	0	1
1313.4	Streptococcus pneumoniae INV200	Bacilli	0	1	1	0	1	1	0	0	0	0	0	0
280355	Bacillus anthracis str. A1055	Bacilli	1	1	1	0	1	1	1	1	0	1	1	1
565650	Enterococcus faecalis D6	Bacilli	1	1	1	0	1	1	1	1	0	0	0	0
525374	Staphylococcus epidermidis BCM-HMP0060	Bacilli	1	1	1	0	1	1	1	1	0	0	0	1
451515	Staphylococcus aureus subsp. aureus USA300_FPR3757	Bacilli	1	1	1	0	1	1	1	1	0	0	0	1
481744	Geobacillus sp. Y412MC10	Bacilli	1	1	0	0	1	1	1	0	0	0	0	0
699185	Enterococcus faecalis S613	Bacilli	1	1	1	0	1	1	1	1	0	0	0	0
1.17853e+06	Enterococcus faecium LCT-EF128	Bacilli	1	1	1	0	1	1	1	1	0	0	0	0
526992	Bacillus cereus AH1271	Bacilli	1	1	1	0	1	1	1	1	0	1	1	1
1.05165e+06	Lactobacillus casei CRF28	Bacilli	1	1	0	0	1	1	1	1	0	0	0	0
545693	Bacillus megaterium QM B1551	Bacilli	1	1	1	0	1	0	1	1	0	1	1	1
272624	Lactococcus lactis subsp. lactis Il1403	Bacilli	1	1	0	0	1	1	1	0	0	0	0	1
979208	Staphylococcus epidermidis NIHLM040	Bacilli	1	1	1	0	1	1	1	1	0	0	0	1
888833	Streptococcus australis ATCC 700641	Bacilli	1	1	0	0	1	1	0	0	0	0	0	1
1639.17	Listeria monocytogenes serotype 7 str. SLCC2482	Bacilli	1	1	1	0	1	1	1	1	0	0	0	0
453365	Streptococcus pneumoniae CDC3059-06	Bacilli	0	1	1	0	1	1	0	0	0	0	0	0
1.05107e+06	Streptococcus thermophilus JIM 8232	Bacilli	0	1	0	0	1	1	0	0	0	0	0	1
321967	Lactobacillus casei ATCC 334	Bacilli	1	1	0	0	1	1	1	1	0	0	0	0
904781	Staphylococcus aureus subsp. aureus IS-105	Bacilli	1	1	1	0	1	1	1	1	0	0	0	1
1.03618e+06	Lactobacillus plantarum subsp. plantarum NC8	Bacilli	0	1	1	0	1	1	1	1	0	0	0	0
910313	Streptococcus pseudoporcinus SPIN 20026	Bacilli	1	1	0	0	1	1	1	1	0	0	0	0
791162	Enterococcus faecium PC4.1	Bacilli	1	1	0	0	1	1	1	1	0	0	0	0
191219	Bacillus anthracis str. A2012	Bacilli	1	1	1	0	1	1	1	1	0	1	1	1
760742	Streptococcus pneumoniae GA02254	Bacilli	0	1	1	0	1	1	0	0	0	0	0	0
911104	Weissella cibaria KACC 11862	Bacilli	0	0	0	0	1	0	0	0	0	0	0	1
585517	Lactobacillus reuteri MM2-3	Bacilli	0	0	0	0	1	0	1	1	0	0	0	1
684738	Lactococcus lactis subsp. lactis KF147	Bacilli	1	1	0	0	1	1	1	0	0	0	0	1
904328	Staphylococcus epidermidis VCU105	Bacilli	1	1	1	0	1	1	1	1	0	0	0	1
526979	Bacillus cereus 95/8201	Bacilli	1	1	1	0	1	1	1	1	0	1	1	1
904783	Staphylococcus aureus subsp. aureus IS-122	Bacilli	1	1	1	0	1	1	1	1	0	0	0	1
393124	Listeria monocytogenes FSL N1-017	Bacilli	1	1	1	0	1	1	1	1	0	0	0	0
888823	Streptococcus sanguinis SK1059	Bacilli	1	1	1	0	1	1	0	0	0	0	0	1
760775	Streptococcus pneumoniae GA13856	Bacilli	0	1	1	0	1	1	0	0	0	0	0	0
367830	Staphylococcus aureus subsp. aureus USA300	Bacilli	1	1	1	0	1	1	1	1	0	0	0	1
760843	Streptococcus pneumoniae GA47628	Bacilli	0	1	1	0	1	1	0	0	0	0	0	1
1.23528e+06	Staphylococcus aureus PPUKM-332-2009	Bacilli	1	1	1	0	1	1	1	1	0	0	0	1
543539	Staphylococcus aureus subsp. aureus CGS01	Bacilli	1	1	1	0	1	1	1	1	0	0	0	1
904747	Staphylococcus aureus subsp. aureus 21266	Bacilli	1	1	1	0	1	1	1	1	0	0	0	1
1.20129e+06	Enterococcus faecalis ATCC 29212	Bacilli	1	1	1	0	1	1	1	1	0	0	0	0
562743	Amphibacillus jilinensis Y1	Bacilli	0	1	1	0	1	1	1	1	0	0	0	0
760798	Streptococcus pneumoniae GA19101	Bacilli	0	1	0	0	1	1	0	0	0	0	0	0
1.19603e+06	Bacillus endophyticus 2102	Bacilli	1	1	1	0	1	0	1	1	0	1	1	0
1.11621e+06	Staphylococcus aureus subsp. aureus VRS1	Bacilli	1	1	1	0	1	1	1	1	0	0	0	1
1.15492e+06	Streptococcus agalactiae GB00535	Bacilli	1	1	0	0	1	1	0	0	0	0	0	1
435837	Staphylococcus hominis subsp. hominis C80	Bacilli	1	1	1	0	1	0	1	1	0	0	0	1
221109	Oceanobacillus iheyensis HTE831	Bacilli	1	1	1	0	1	0	0	1	0	0	1	0
637381	Bacillus cereus biovar anthracis str. CI	Bacilli	1	1	1	0	1	1	1	1	0	1	1	1
585156	Staphylococcus aureus subsp. aureus M1015	Bacilli	1	1	1	0	1	1	1	1	0	0	0	1
760777	Streptococcus pneumoniae GA14688	Bacilli	0	1	1	0	1	1	0	0	0	0	0	0
315730	Bacillus weihenstephanensis KBAB4	Bacilli	1	1	1	0	1	1	1	1	0	1	1	1
1.10432e+06	Lactococcus lactis subsp. cremoris A76	Bacilli	1	1	0	0	1	1	0	0	0	0	0	1
904724	Staphylococcus aureus subsp. aureus 21178	Bacilli	1	1	1	0	1	1	1	1	0	0	0	1
198466	Streptococcus pyogenes MGAS315	Bacilli	0	1	0	0	1	1	0	0	0	0	0	0
1.22053e+06	Bacillus subtilis QB928	Bacilli	1	1	1	0	1	0	0	1	0	1	1	1
386895	Streptococcus iniae 9117	Bacilli	1	1	0	0	1	1	0	0	0	0	0	0
879300	Lactobacillus iners LactinV 11V1-d	Bacilli	0	1	0	0	1	0	0	0	0	0	0	0
869312	Streptococcus pneumoniae SPN033038	Bacilli	0	1	1	0	1	1	0	0	0	0	0	0
1.05318e+06	Bacillus cereus BAG3X2-1	Bacilli	1	1	1	0	1	1	1	1	0	1	1	1
1.01084e+06	Streptococcus pyogenes MGAS1882	Bacilli	0	1	0	0	1	1	0	0	0	0	0	0
326423	Bacillus amyloliquefaciens FZB42	Bacilli	1	1	1	0	1	0	0	1	1	1	1	1
1.15483e+06	Streptococcus agalactiae BSU108	Bacilli	0	0	0	0	1	1	0	0	0	0	0	1
575603	Lactobacillus gasseri SJ-9E-US	Bacilli	0	1	0	0	1	0	0	0	0	0	0	0
574093	Streptococcus pneumoniae AP200	Bacilli	0	1	1	0	1	1	0	0	0	0	0	0
1.15513e+06	Staphylococcus epidermidis NIH06004	Bacilli	1	1	1	0	1	1	1	1	0	0	0	1
1.15795e+06	Streptococcus salivarius PS4	Bacilli	0	1	0	0	1	1	0	0	0	0	0	1
370551	Streptococcus pyogenes MGAS9429	Bacilli	0	1	0	0	1	1	0	0	0	0	0	0
585161	Staphylococcus aureus subsp. aureus WW2703/97	Bacilli	1	1	1	0	1	1	1	1	0	0	0	1
1.15477e+06	Streptococcus agalactiae FSL S3-654	Bacilli	1	1	0	0	1	1	0	0	0	0	0	1
760766	Streptococcus pneumoniae GA11856	Bacilli	0	1	1	0	1	1	0	0	0	0	0	1
904334	Staphylococcus capitis VCU116	Bacilli	1	1	1	0	1	0	1	1	0	0	0	1
1.05324e+06	Bacillus cereus VD166	Bacilli	1	1	1	0	1	1	1	1	0	1	1	1
1.07411e+06	Streptococcus mutans TCI-96	Bacilli	0	1	0	0	1	1	1	1	0	0	0	1
1.10525e+06	Streptococcus agalactiae CCUG 17336	Bacilli	0	0	0	0	1	1	0	0	0	0	0	1
760747	Streptococcus pneumoniae GA13499	Bacilli	0	1	0	0	1	1	0	0	0	0	0	1
592022	Bacillus megaterium DSM319	Bacilli	1	1	1	0	1	0	1	1	0	1	1	1
1.15495e+06	Streptococcus agalactiae GB00929	Bacilli	0	0	0	0	1	1	0	0	0	0	0	1
526988	Bacillus cereus Rock4-18	Bacilli	1	1	1	0	1	1	1	1	0	1	1	1
904340	Staphylococcus epidermidis VCU123	Bacilli	1	1	1	0	1	1	1	1	0	0	0	1
347495	Bacillus cereus F837/76	Bacilli	1	1	1	0	1	1	1	1	0	1	1	1
683837	Listeria seeligeri serovar 1/2b str. SLCC3954	Bacilli	1	1	1	0	1	1	1	1	0	0	0	0
260799	Bacillus anthracis str. Sterne	Bacilli	1	1	1	0	1	1	1	1	0	1	1	1
1.0424e+06	Lactobacillus delbrueckii subsp. bulgaricus CNCM I-1519	Bacilli	0	1	0	0	1	0	0	0	0	0	0	0
453366	Streptococcus pneumoniae MLV-016	Bacilli	0	1	1	0	1	1	0	0	0	0	0	0
1.05321e+06	Bacillus cereus HuB5-5	Bacilli	1	1	1	0	1	1	1	1	0	1	1	1
535205	Enterococcus faecium E1071	Bacilli	1	1	1	0	1	1	1	1	0	0	0	0
279808	Staphylococcus haemolyticus JCSC1435	Bacilli	1	1	1	0	1	0	1	1	0	0	0	1
1.20677e+06	Oenococcus oeni AWRIB568	Bacilli	0	0	0	0	1	0	0	0	0	0	0	1
[truncated: 6,182 more rows]
[truncated: 1 more columns]

## Sheet: table-5
Organism ID	Organism Name	Phylum	Glucose-aerobic	Glucose-anaerobic	Glucose-anaerobic-Nitrate	Glucose-anaerobic-DMSO	Glucose-anaerobic-TMAO	Glycerol-anaerobic-Nitrate	Succinate-aerobic
401053	Acidobacterium sp. SP1PR4	Acidobacteria	18	2.25	6.3125	2.25	2.25	1.75	-
682795	Acidobacterium sp. MP5ACTX8	Acidobacteria	-	-	-	-	-	-	-
903818	Holophaga foetida DSM 6591	Acidobacteria	12	1.5	1.5	1.5	1.5	-	-
240015	Acidobacterium capsulatum ATCC 51196	Acidobacteria	35.625	-	-	-	-	-	-
234267	Solibacter usitatus Ellin6076	Acidobacteria	40.5	2.5	11.125	4.25	2.5	8.5	21.25
696844	Acidobacterium sp. MP5ACTX9	Acidobacteria	33.5	2.25	8.625	2.5	2.25	6	18.25
204669	Koribacter versatilis Ellin345	Acidobacteria	24.75	2	2	2	2	-	-
401053	Terriglobus saanensis SP1PR4	Acidobacteria	18	2.25	6.3125	2.25	2.25	1.75	-
204670	Acidobacteria bacterium Ellin345	Acidobacteria	24.75	2	2	2	2	-	-
696844	Acidobacterium sp. MP5ACTX9	Acidobacteria	33.5	2.25	8.625	2.5	2.25	6	18.25
926566	Terriglobus roseus DSM 18391	Acidobacteria	-	-	-	-	-	-	-
981222	Chloracidobacterium thermophilum B	Acidobacteria	-	-	-	-	-	-	-
722911	Bifidobacterium longum subsp. longum F8	Actinobacteria	2.25	2.25	2.25	2.25	2.25	-	-
266940	Kineococcus radiotolerans SRS30216	Actinobacteria	12	1.5	6.5	1.5	1.5	-	-
749414	Streptomyces bingchenggensis BCW-1	Actinobacteria	33.5	2.5	8.125	2.5	2.5	5.66667	18.25
321955	Brevibacterium linens BL2	Actinobacteria	-	-	-	-	-	-	-
1.07876e+06	Mycobacterium tuberculosis NCGM2209	Actinobacteria	-	-	-	-	-	-	-
469378	Cryptobacterium curtum DSM 15641	Actinobacteria	-	-	-	-	-	-	-
765073	Propionibacterium acnes HL043PA2	Actinobacteria	36.75	2	8.97917	2.83333	2	7.08333	-
698972	Corynebacterium diphtheriae INCA 402	Actinobacteria	23	2	6.5	2	2	-	-
337191	Gordonia sp. KTR9	Actinobacteria	-	-	-	-	-	-	-
1.20035e+06	Mycobacterium tuberculosis NA-A0008	Actinobacteria	-	-	-	-	-	-	-
765074	Propionibacterium acnes HL072PA1	Actinobacteria	36.75	2	8.97917	2.83333	2	7.08333	-
765122	Propionibacterium acnes HL037PA1	Actinobacteria	36.75	2	8.97917	2.83333	2	7.08333	-
1.00171e+06	Mycobacterium massiliense 2B-0912-S	Actinobacteria	-	-	-	-	-	-	18.5
1.16228e+06	Mycobacterium massiliense M18	Actinobacteria	-	-	-	-	-	-	21.25
765094	Propionibacterium acnes HL046PA1	Actinobacteria	36.75	2	8.97917	2.83333	2	7.08333	-
1.20673e+06	Nocardia paucivorans NBRC 100373	Actinobacteria	-	-	-	-	-	-	-
298654	Frankia sp. EuI1c	Actinobacteria	-	-	-	-	-	-	-
931627	Mycobacterium rhodesiae JS60	Actinobacteria	40.5	2.25	11.125	2.25	4.25	-	-
469371	Thermobispora bispora DSM 43833	Actinobacteria	35.625	2	2	2	2	-	-
1.14688e+06	Blastococcus saxobsidens DD2	Actinobacteria	-	-	-	-	-	-	-
1.00173e+06	Mycobacterium abscessus 5S-0421	Actinobacteria	-	-	-	-	-	-	21.25
391038	Salinispora arenicola CNS-205	Actinobacteria	29.5	2.25	9.0625	2.25	2.25	-	-
765097	Propionibacterium acnes HL005PA2	Actinobacteria	36.75	2	8.97917	2.83333	2	7.08333	-
749928	Amycolatopsis mediterranei U32	Actinobacteria	35.75	2.5	9.71875	2.5	2.5	-	19.375
1680.3	Bifidobacterium adolescentis	Actinobacteria	-	-	-	-	-	-	-
443256	Streptomyces clavuligerus ATCC 27064	Actinobacteria	-	-	-	-	-	-	-
999892	Propionibacterium sp. P08	Actinobacteria	36.75	2	8.97917	2.83333	2	7.08333	-
1.16229e+06	Mycobacterium abscessus M159	Actinobacteria	-	-	-	-	-	-	21.25
765066	Propionibacterium acnes HL053PA1	Actinobacteria	36.75	2	8.97917	2.83333	2	7.08333	-
83332.1	Mycobacterium tuberculosis H37Rv	Actinobacteria	-	-	-	-	-	-	-
263358	Verrucosispora maris AB-18-032	Actinobacteria	-	-	-	-	-	-	-
518635	Bifidobacterium breve DSM 20213 = JCM 1192	Actinobacteria	-	-	-	-	-	-	-
281090	Leifsonia xyli subsp. xyli str. CTCB07	Actinobacteria	28	-	-	-	-	-	-
645127	Corynebacterium kroppenstedtii DSM 44385	Actinobacteria	26	2	2	2	2	-	-
1.00173e+06	Mycobacterium abscessus 5S-1215	Actinobacteria	-	-	-	-	-	-	19.25
644283	Micromonospora aurantiaca ATCC 27029	Actinobacteria	-	-	-	-	-	-	-
700015	Coriobacterium glomerans PW2	Actinobacteria	2	2	2	2	2	-	-
1.11496e+06	Rhodococcus pyridinivorans AK37	Actinobacteria	40.5	2.5	11.125	2.5	2.5	-	-
1.00171e+06	Mycobacterium massiliense 1S-154-0310	Actinobacteria	-	-	-	-	-	-	21.25
745408	Rhodococcus sp. JVH1	Actinobacteria	40.5	2.25	11.125	2.25	2.25	-	23.125
525368	Mycobacterium parascrofulaceum ATCC BAA-614	Actinobacteria	-	-	-	-	-	-	-
644284	Arcanobacterium haemolyticum DSM 20595	Actinobacteria	-	-	-	-	-	-	-
443906	Clavibacter michiganensis subsp. michiganensis NCPPB 382	Actinobacteria	30	-	-	-	-	-	-
243244	Mycobacterium avium 104	Actinobacteria	-	-	-	-	-	-	-
446472	Xylanimonas cellulosilytica DSM 15894	Actinobacteria	40.5	2.25	11.125	2.25	2.25	-	-
446467	Cellulomonas flavigena DSM 20109	Actinobacteria	40.5	2.25	11.125	2.25	2.25	-	-
633147	Olsenella uli DSM 7084	Actinobacteria	2	2	2	2	2	-	-
765117	Propionibacterium acnes HL002PA3	Actinobacteria	36.75	2	8.97917	2.83333	2	7.08333	-
1.05535e+06	Streptomyces sp. W007	Actinobacteria	-	-	-	-	-	5.53571	-
217687	Streptomyces hygroscopicus subsp. jinggangensis 5008	Actinobacteria	40.5	2.25	11.125	2.25	2.25	8.5	22.25
645465	Streptomyces sp. e14	Actinobacteria	36.75	-	10.6562	-	-	7.5625	-
247156	Nocardia farcinica IFM 10152	Actinobacteria	38.5	-	10.875	-	-	-	-
698951	Gardnerella vaginalis 75712	Actinobacteria	-	-	-	-	-	-	-
83332.1	Mycobacterium tuberculosis H37Rv	Actinobacteria	-	-	-	-	-	-	-
247157	Nocardia farcinica IFM 10152	Actinobacteria	40.5	-	11.125	-	-	-	-
1.08748e+06	Mycobacterium abscessus 47J26	Actinobacteria	-	-	-	-	-	-	18.5
994479	Saccharopolyspora spinosa NRRL 18395	Actinobacteria	19.875	2.5	9.47917	2.5	2.5	-	19.375
446466	Brachybacterium faecium DSM 4810	Actinobacteria	30	2.5	6.75	2.5	2.5	-	-
765057	Propionibacterium acnes HL096PA3	Actinobacteria	36.75	2	8.97917	2.83333	2	7.08333	-
936048	Propionibacterium sp. 434-HC2	Actinobacteria	-	-	-	-	-	-	-
494420	Arthrobacter sp. TB 23	Actinobacteria	40.5	2.5	11.125	2.5	2.5	-	-
1.1506e+06	Mycobacterium phlei RIVM601174	Actinobacteria	-	-	-	-	-	-	-
471853	Beutenbergia caverna cavernae DSM 12333	Actinobacteria	35.5	-	9.625	-	-	-	-
266118	Rubrobacter xylanophilus DSM 9941	Actinobacteria	36.75	2	8.97917	2	2	-	-
649742	Actinomyces odontolyticus F0309	Actinobacteria	-	-	-	-	-	5.25	-
326426	Bifidobacterium breve UCC2003	Actinobacteria	-	-	-	-	-	-	-
1.20674e+06	Nocardia takedensis NBRC 100417	Actinobacteria	-	-	-	-	-	-	-
555461	Mycobacterium tuberculosis '98-R604 INH-RIF-EM'	Actinobacteria	-	-	-	-	-	-	-
101510	Rhodococcus jostii RHA1	Actinobacteria	40.5	2.5	11.125	2.5	2.5	-	23.125
479434	Catenulispora acidiphila DSM 44928	Actinobacteria	40.5	-	11.125	-	-	-	22.25
471856	Slackia heliotrinireducens DSM 20476	Actinobacteria	-	-	-	-	-	-	-
465543	Streptomyces sp. SPB74	Actinobacteria	-	-	-	-	-	-	-
83332.6	Mycobacterium tuberculosis H37Rv	Actinobacteria	-	-	-	-	-	-	-
765096	Propionibacterium acnes HL005PA1	Actinobacteria	36.75	2	8.97917	2.83333	2	7.08333	-
369723	Salinispora tropica CNB-440	Actinobacteria	-	-	-	-	-	-	-
1.24775e+06	Mycobacterium avium subsp. paratuberculosis S5	Actinobacteria	-	-	-	-	-	-	-
1.20567e+06	Mycobacterium canettii CIPT 140070010	Actinobacteria	-	-	-	-	-	-	-
747367	Mycobacterium tuberculosis HN878	Actinobacteria	-	-	-	-	-	-	-
446471	Stackebrandtia nassauensis DSM 44728	Actinobacteria	35.625	-	7.34375	-	-	-	-
1.20674e+06	Nocardia testacea NBRC 100365	Actinobacteria	-	-	-	-	-	-	-
879307	Gardnerella vaginalis 315-A	Actinobacteria	-	-	-	-	-	-	-
350059	Mycobacterium vanbaalenii PYR-1	Actinobacteria	40.5	2.25	11.125	2.25	2.25	-	-
391905	Bifidobacterium longum subsp. infantis ATCC 15697 = JCM 1222	Actinobacteria	-	-	-	-	-	-	-
566553	Bifidobacterium catenulatum DSM 16992 = JCM 1194	Actinobacteria	-	-	-	-	-	-	-
585199	Mobiluncus mulieris ATCC 35243	Actinobacteria	2	2	2	2	2	-	-
765100	Propionibacterium acnes HL050PA1	Actinobacteria	36.75	2	8.97917	2.83333	2	7.08333	-
675517	Mycobacterium tuberculosis SUMu006	Actinobacteria	-	-	-	-	-	-	-
765110	Propionibacterium acnes HL067PA1	Actinobacteria	36.75	2	8.97917	2.83333	2	7.08333	-
1.03674e+06	Bifidobacterium breve CECT 7263	Actinobacteria	-	-	-	-	-	-	-
686659	Propionibacterium acnes SK187	Actinobacteria	36.75	2	8.97917	2.83333	2	7.08333	-
889513	Corynebacterium pseudotuberculosis I19	Actinobacteria	23	2	2	2	2	-	-
1.23438e+06	Propionibacterium acnes C1	Actinobacteria	36.75	2	8.97917	2.83333	2	7.08333	-
446468	Nocardiopsis dassonvillei subsp. dassonvillei DSM 43111	Actinobacteria	35.75	2.5	9.71875	2.5	2.5	7.5625	-
573236	Bifidobacterium animalis subsp. lactis V9	Actinobacteria	-	-	-	-	-	-	-
757419	Mycobacterium tuberculosis H37RvCO	Actinobacteria	-	-	-	-	-	-	-
553200	Propionibacterium acnes SK137	Actinobacteria	36.75	2	8.97917	2.83333	2	7.08333	-
665943	Eggerthella sp. 1_3_56FAA	Actinobacteria	-	-	-	-	-	-	-
710421	Mycobacterium chubuense NBB4	Actinobacteria	40.5	2.25	11.125	2.25	4.25	-	-
446463	Actinosynnema mirum DSM 43827	Actinobacteria	35.75	-	9.0625	-	-	-	19.375
1.16763e+06	Actinomyces massiliensis 4401292	Actinobacteria	2	2	2	2	2	-	-
1.16191e+06	Corynebacterium pseudotuberculosis Cp162	Actinobacteria	13	2	2	2	2	-	-
1.04152e+06	Mycobacterium colombiense CECT 3035	Actinobacteria	-	-	-	-	-	-	-
1.00173e+06	Mycobacterium abscessus 5S-0422	Actinobacteria	-	-	-	-	-	-	21.25
675519	Mycobacterium tuberculosis SUMu008	Actinobacteria	-	-	-	-	-	-	-
321955	Brevibacterium linens BL2	Actinobacteria	-	-	-	-	-	-	-
1.03171e+06	Propionibacterium acnes 6609	Actinobacteria	36.75	2	8.97917	2.83333	2	7.08333	-
1.07802e+06	Rhodococcus erythropolis XP	Actinobacteria	40.5	-	11.125	-	-	-	23.125
1.19863e+06	Mycobacterium massiliense str. GO 06	Actinobacteria	-	-	-	-	-	-	18.5
883077	Actinomyces turicensis ACS-279-V-Col4	Actinobacteria	-	-	-	-	-	-	-
765063	Propionibacterium acnes HL099PA1	Actinobacteria	36.75	2	8.97917	2.83333	2	7.08333	-
350054	Mycobacterium gilvum PYR-GCK	Actinobacteria	-	-	-	-	-	-	-
1.20673e+06	Nocardia brevicatena NBRC 12119	Actinobacteria	-	-	-	-	-	-	-
765077	Propionibacterium acnes HL110PA1	Actinobacteria	36.75	2	8.97917	2.83333	2	7.08333	-
463191	Streptomyces sviceus ATCC 29083	Actinobacteria	40.5	-	11.125	-	-	8.5	22.25
1.1623e+06	Corynebacterium diphtheriae bv. mitis str. NC03529	Actinobacteria	18	2	6.5	2	2	-	-
1.16072e+06	Streptomyces auratus AGR0001	Actinobacteria	-	-	-	-	-	5.53571	-
471853	Thermomonospora curvata DSM 43183	Actinobacteria	-	-	-	-	-	-	-
1.00174e+06	Mycobacterium abscessus 6G-0728-S	Actinobacteria	-	-	-	-	-	-	21.25
765106	Propionibacterium acnes HL036PA1	Actinobacteria	36.75	2	8.97917	2.83333	2	7.08333	-
257309	Corynebacterium diphtheriae NCTC 13129	Actinobacteria	18	2	6.5	2	2	-	-
1.00171e+06	Mycobacterium massiliense 2B-0307	Actinobacteria	-	-	-	-	-	-	21.25
518636	Bifidobacterium angulatum DSM 20098 = JCM 7096	Actinobacteria	-	-	-	-	-	-	-
378754	Kocuria rhizophila DC2201	Actinobacteria	28	2	2	2	2	-	-
911237	Mycobacterium tuberculosis CDC1551A	Actinobacteria	-	-	-	-	-	-	-
31964.6	Clavibacter michiganensis subsp. sepedonicus	Actinobacteria	30	-	-	-	-	-	-
866770	Mobiluncus mulieris FB024-16	Actinobacteria	2	2	2	2	2	-	-
1.15814e+06	Mycobacterium abscessus M94	Actinobacteria	-	-	-	-	-	-	21.25
455632	Streptomyces griseus subsp. griseus NBRC 13350	Actinobacteria	-	-	-	-	-	5.53571	-
644283	Micromonospora aurantiaca ATCC 27029	Actinobacteria	-	-	-	-	-	-	-
742742	Collinsella tanakaei YIT 12063	Actinobacteria	6	2.75	2.75	2.75	2.75	-	-
698973	Corynebacterium diphtheriae BH8	Actinobacteria	23	2	6.5	2	2	-	-
526226	Geodermatophilus obscurus DSM 43160	Actinobacteria	38.5	2	7.10417	2	2	-	-
1.03582e+06	Bifidobacterium longum subsp. longum KACC 91563	Actinobacteria	2.25	2.25	2.25	2.25	2.25	-	-
1.20831e+06	Gordonia namibiensis NBRC 108229	Actinobacteria	-	-	-	-	-	-	-
1.11497e+06	Propionibacterium acnes TypeIA2 P.acn31	Actinobacteria	36.75	2	8.97917	2.83333	2	7.08333	-
1.16071e+06	Streptomyces viridochromogenes Tue57	Actinobacteria	-	-	-	-	-	5.53571	18.25
298654	Frankia sp. EuI1c	Actinobacteria	-	-	-	-	-	-	-
663886	Mycobacterium tuberculosis KZN R506	Actinobacteria	-	-	-	-	-	-	-
1.16829e+06	Mycobacterium sp. MOTT36Y	Actinobacteria	-	-	-	-	-	-	-
1.07448e+06	Bifidobacterium breve DPC 6330	Actinobacteria	-	-	-	-	-	-	-
1.00171e+06	Mycobacterium massiliense 2B-0107	Actinobacteria	-	-	-	-	-	-	21.25
1.07797e+06	Arthrobacter globiformis NBRC 12137	Actinobacteria	30	2.5	6.75	2.5	2.5	-	17
164756	Mycobacterium sp. MCS	Actinobacteria	40.5	2.25	11.125	2.25	2.25	-	-
164757	Mycobacterium sp. MCS	Actinobacteria	40.5	2.25	11.125	2.25	2.25	-	-
561275	Mycobacterium bovis BCG str. Tokyo 172	Actinobacteria	-	-	-	-	-	-	-
260742	Streptomyces sp. SS	Actinobacteria	40.5	2.25	11.125	2.25	2.25	8.5	-
469383	Conexibacter woesei DSM 14684	Actinobacteria	36.75	2	9.46875	3.25	2	-	-
446470	Sanguibacter keddieii DSM 10542	Actinobacteria	40.5	2.875	8.9375	2.875	2.875	-	23.125
478801	Kytococcus sedentarius DSM 20547	Actinobacteria	30	-	-	-	-	-	-
548480	Bifidobacterium longum subsp. infantis ATCC 55813	Actinobacteria	2.25	2.25	2.25	2.25	2.25	-	-
698955	Gardnerella vaginalis 55152	Actinobacteria	-	-	-	-	-	-	-
765118	Propionibacterium acnes HL007PA1	Actinobacteria	36.75	2	8.97917	2.83333	2	7.08333	-
205913	Bifidobacterium longum DJO10A	Actinobacteria	2.25	2.25	2.25	2.25	2.25	-	-
648999	Micromonospora sp. L5	Actinobacteria	-	-	-	-	-	-	-
312284	marine actinobacterium PHSC20C1	Actinobacteria	28	-	-	-	-	-	-
443255	Streptomyces clavuligerus ATCC 27064	Actinobacteria	33.5	-	-	-	-	-	-
640132	Segniliparus rotundus DSM 44985	Actinobacteria	-	-	-	-	-	-	13
580050	Bifidobacterium animalis subsp. lactis Bl-04	Actinobacteria	-	-	-	-	-	-	-
1.20672e+06	Nocardia asiatica NBRC 100129	Actinobacteria	-	-	-	-	-	-	-
767029	Propionibacterium propionicum F0230a	Actinobacteria	17	2	10.375	2	2	-	-
306537	Corynebacterium jeikeium K411	Actinobacteria	-	-	-	-	-	-	-
662755	Corynebacterium resistens DSM 45100	Actinobacteria	-	-	-	-	-	-	-
419948	Mycobacterium tuberculosis H37Ra	Actinobacteria	-	-	-	-	-	-	-
675518	Mycobacterium tuberculosis SUMu007	Actinobacteria	-	-	-	-	-	-	-
1.24068e+06	Mycobacterium tuberculosis UM 1072388579	Actinobacteria	-	-	-	-	-	-	-
698957	Gardnerella vaginalis 1500E	Actinobacteria	-	-	-	-	-	-	-
196163	Nocardioides sp. JS614	Actinobacteria	35.625	2.25	9.71875	2.25	3.5	-	-
216594	Mycobacterium marinum M	Actinobacteria	-	-	-	-	-	-	-
267747	Propionibacterium acnes KPA171202	Actinobacteria	36.75	2	8.97917	2.83333	2	7.08333	-
443256	Streptomyces clavuligerus ATCC 27064	Actinobacteria	33.5	-	-	-	-	-	-
272632	Mycobacterium leprae TN	Actinobacteria	-	-	-	-	-	-	-
1.11496e+06	Saccharomonospora azurea SZMC 14600	Actinobacteria	35.75	-	9.0625	-	-	-	-
553205	Corynebacterium amycolatum SK46	Actinobacteria	-	-	-	-	-	-	-
525263	Corynebacterium lipophiloflavum DSM 44291	Actinobacteria	-	-	-	-	-	-	-
525909	Acidimicrobium ferrooxidans DSM 10331	Actinobacteria	35.625	-	-	-	-	-	-
446468	Nocardiopsis dassonvillei subsp. dassonvillei DSM 43111	Actinobacteria	35.75	2.5	9.71875	2.5	2.5	7.5625	-
385957	Amycolatopsis sp. ATCC 39116	Actinobacteria	35.75	2.5	9.47917	2.5	2.5	-	-
765113	Propionibacterium acnes HL063PA1	Actinobacteria	36.75	2	8.97917	2.83333	2	7.08333	-
1.01084e+06	Mycobacterium avium subsp. paratuberculosis S397	Actinobacteria	-	-	-	-	-	-	-
288705	Renibacterium salmoninarum ATCC 33209	Actinobacteria	28	-	-	-	-	-	-
680198	Streptomyces scabiei 87.22	Actinobacteria	40.5	2	11.125	2	2	8.5	22.25
164758	Mycobacterium sp. JLS	Actinobacteria	40.5	2.25	11.125	2.25	2.25	-	-
471855	Slackia heliotrinireducens DSM 20476	Actinobacteria	-	-	-	-	-	-	-
101510	Rhodococcus jostii RHA1	Actinobacteria	40.5	2.5	11.125	2.5	2.5	-	23.125
1.00174e+06	Mycobacterium abscessus 6G-0125-R	Actinobacteria	-	-	-	-	-	-	21.25
1.20035e+06	Mycobacterium tuberculosis NA-A0009	Actinobacteria	-	-	-	-	-	-	-
866777	Bifidobacterium breve ACS-071-V-Sch8b	Actinobacteria	-	-	-	-	-	-	-
1.00172e+06	Mycobacterium abscessus 3A-0119-R	Actinobacteria	-	-	-	-	-	-	21.25
565042	Bifidobacterium longum subsp. longum JCM 1217	Actinobacteria	-	-	-	-	-	-	-
1.07999e+06	Corynebacterium glutamicum ATCC 14067	Actinobacteria	-	-	-	-	-	-	-
765123	Propionibacterium acnes HL037PA2	Actinobacteria	36.75	2	8.97917	2.83333	2	7.08333	-
446462	Actinosynnema mirum DSM 43827	Actinobacteria	35.75	-	9.0625	-	-	-	19.375
882086	Saccharomonospora xinjiangensis XJ-54	Actinobacteria	36.75	-	9.0625	-	-	-	-
401473	Bifidobacterium dentium Bd1	Actinobacteria	-	-	-	-	-	-	-
281090	Leifsonia xyli subsp. xyli str. CTCB07	Actinobacteria	28	-	-	-	-	-	-
518636	Bifidobacterium angulatum DSM 20098	Actinobacteria	-	-	-	-	-	-	-
457425	Streptomyces albus J1074	Actinobacteria	-	-	-	-	-	1.5	2.5
679193	Propionibacterium acnes SK182	Actinobacteria	36.75	2	8.97917	2.83333	2	7.08333	-
1.20672e+06	Nocardia araoensis NBRC 100135	Actinobacteria	-	-	-	-	-	-	-
698952	Gardnerella vaginalis 0288E	Actinobacteria	-	-	-	-	-	-	-
367929	Bifidobacterium adolescentis ATCC 15703	Actinobacteria	-	-	-	-	-	-	-
1.19772e+06	Microbacterium barkeri 2011-R4	Actinobacteria	28	2	6.5	2	2	4.5	-
419948	Mycobacterium tuberculosis H37Ra [WGS]	Actinobacteria	-	-	-	-	-	-	-
526226	Gordonia bronchialis DSM 43247	Actinobacteria	18.25	2	8.04167	2	2	-	-
611302	Mycobacterium tuberculosis T46	Actinobacteria	-	-	-	-	-	-	-
1806.1	Mycobacterium microti OV254	Actinobacteria	-	-	-	-	-	-	-
698965	Corynebacterium diphtheriae CDCE 8392	Actinobacteria	23	2	6.5	2	2	-	-
675522	Mycobacterium tuberculosis SUMu011	Actinobacteria	-	-	-	-	-	-	-
1.13445e+06	Streptomyces somaliensis DSM 40738	Actinobacteria	-	-	-	-	-	-	-
910311	Eggerthella sp. HGA1	Actinobacteria	-	-	-	-	-	-	-
675514	Mycobacterium tuberculosis SUMu003	Actinobacteria	-	-	-	-	-	-	-
648999	Micromonospora sp. L5	Actinobacteria	-	-	-	-	-	-	-
649743	Actinomyces sp. oral taxon 848 str. F0332	Actinobacteria	-	-	-	-	-	-	-
521096	Atopobium parvulum DSM 20469	Actinobacteria	-	-	-	-	-	-	-
909952	Propionibacterium acnes 266	Actinobacteria	36.75	2	8.97917	2.83333	2	7.08333	-
665577	Streptomyces viridosporus T7A	Actinobacteria	24	2.25	8.625	2.25	2.25	6	-
1.12225e+06	Mycobacterium hassiacum DSM 44199	Actinobacteria	-	-	-	-	-	-	-
591168	Streptomyces flavogriseus ATCC 33331	Actinobacteria	-	-	-	-	-	5.53571	-
698960	Gardnerella vaginalis 00703Dmash	Actinobacteria	-	-	-	-	-	-	-
102897	Frankia sp. EUN1f	Actinobacteria	-	-	-	-	-	-	-
765111	Propionibacterium acnes HL027PA1	Actinobacteria	36.75	2	8.97917	2.83333	2	7.08333	-
765091	Propionibacterium acnes HL059PA1	Actinobacteria	36.75	2	8.97917	2.83333	2	7.08333	-
698962	Corynebacterium diphtheriae 31A	Actinobacteria	23	2	6.5	2	2	-	-
765092	Propionibacterium acnes HL059PA2	Actinobacteria	36.75	2	8.97917	2.83333	2	7.08333	-
1.00172e+06	Mycobacterium abscessus 3A-0930-S	Actinobacteria	-	-	-	-	-	-	21.25
563033	Rothia mucilaginosa M508	Actinobacteria	10	2	6	2	2	-	-
78331.5	Mycobacterium canettii	Actinobacteria	-	-	-	-	-	-	-
765101	Propionibacterium acnes HL050PA2	Actinobacteria	36.75	2	8.97917	2.83333	2	7.08333	-
765070	Propionibacterium acnes HL013PA2	Actinobacteria	36.75	2	8.97917	2.83333	2	7.08333	-
478435	Mycobacterium tuberculosis KZN 605	Actinobacteria	-	-	-	-	-	-	-
566552	Bifidobacterium catenulatum DSM 16992	Actinobacteria	-	-	-	-	-	-	-
742729	Bifidobacterium animalis subsp. lactis Bi-07	Actinobacteria	-	-	-	-	-	-	-
445976	Collinsella stercoris DSM 13279	Actinobacteria	2	2	2	2	2	-	-
1.13688e+06	Propionibacterium acnes PRP-38	Actinobacteria	36.75	2	8.97917	2.83333	2	7.08333	-
685727	Rhodococcus equi 103S	Actinobacteria	-	-	-	-	-	-	-
765084	Propionibacterium acnes HL060PA1	Actinobacteria	36.75	2	8.97917	2.83333	2	7.08333	-
596312	Micrococcus luteus SK58	Actinobacteria	-	-	-	-	-	-	-
479432	Streptosporangium roseum DSM 43021	Actinobacteria	35.75	2.25	9.71875	2.25	2.25	-	-
465515	Micrococcus luteus NCTC 2665	Actinobacteria	-	-	-	-	-	-	-
679197	Segniliparus rugosus ATCC BAA-974	Actinobacteria	-	-	-	-	-	-	-
457427	Streptomyces hygroscopicus ATCC 53653	Actinobacteria	40.5	2.25	11.125	2.25	2.25	8.5	22.25
1.16829e+06	Bifidobacterium animalis subsp. lactis B420	Actinobacteria	-	-	-	-	-	-	-
1.07509e+06	Corynebacterium glutamicum S9114	Actinobacteria	-	-	-	-	-	-	-
1.00172e+06	Mycobacterium abscessus 4S-0206	Actinobacteria	-	-	-	-	-	-	21.25
1.20673e+06	Nocardia carnea NBRC 14403	Actinobacteria	-	-	-	-	-	-	-
477641	Modestobacter marinus BC501	Actinobacteria	38.5	2	9.70833	2	2	-	-
100226	Streptomyces coelicolor A3(2)	Actinobacteria	40.5	2	11.125	2	2	8.5	-
1.10805e+06	Gordonia rhizosphera NBRC 16068	Actinobacteria	38.5	-	10.875	-	-	-	-
1.12572e+06	Rothia aeria F0474	Actinobacteria	18	2	6.5	2	2	-	-
765121	Propionibacterium acnes HL082PA2	Actinobacteria	36.75	2	8.97917	2.83333	2	7.08333	-
1.17563e+06	Mycobacterium abscessus M148	Actinobacteria	-	-	-	-	-	-	20.25
1.00174e+06	Mycobacterium abscessus 6G-0212	Actinobacteria	-	-	-	-	-	-	21.25
469594	Bifidobacterium sp. 12_1_47BFAA	Actinobacteria	2.25	2.25	2.25	2.25	2.25	-	-
1.08945e+06	Gordonia sputi NBRC 100414	Actinobacteria	-	-	-	-	-	-	13
1.08945e+06	Gordonia terrae NBRC 100016	Actinobacteria	38.5	-	10.875	-	-	-	-
442563	Bifidobacterium animalis subsp. lactis AD011	Actinobacteria	-	-	-	-	-	-	-
1.07357e+06	Gordonia araii NBRC 100433	Actinobacteria	-	-	-	-	-	-	-
36809.5	Mycobacterium abscessus	Actinobacteria	-	-	-	-	-	-	21.25
863240	Corynebacterium nuruki S6-4	Actinobacteria	28	2	6.5	2	2	-	-
757422	Mycobacterium tuberculosis H37RvJO	Actinobacteria	-	-	-	-	-	-	-
478434	Mycobacterium tuberculosis KZN 1435	Actinobacteria	-	-	-	-	-	-	-
883066	Actinobaculum massiliae ACS-171-V-Col2	Actinobacteria	12	2.875	2.875	2.875	2.875	-	-
515616	Mycobacterium tuberculosis 02_1987	Actinobacteria	-	-	-	-	-	-	-
548476	Corynebacterium aurimucosum ATCC 700975	Actinobacteria	29	2	2	2	2	-	-
1.20754e+06	Bifidobacterium bifidum LMG 13195	Actinobacteria	-	-	-	-	-	-	-
611304	Mycobacterium tuberculosis K85	Actinobacteria	-	-	-	-	-	-	-
1.16602e+06	Corynebacterium diphtheriae bv. intermedius str. NCTC 5011	Actinobacteria	18	2	6.5	2	2	-	-
591158	Streptomyces sp. AA4	Actinobacteria	35.75	-	7.90625	1.25	-	-	-
457429	Streptomyces pristinaespiralis ATCC 25486	Actinobacteria	-	-	-	-	-	-	-
525264	Corynebacterium pseudogenitalium ATCC 33035	Actinobacteria	18.5	2	2	2	2	-	-
1.15086e+06	Micromonospora lupini str. Lupac 08	Actinobacteria	-	-	-	-	-	-	-
196164	Corynebacterium efficiens YS-314 (Prj:34585)	Actinobacteria	-	-	-	-	-	-	-
882100	Mycobacterium tuberculosis BTB05-559	Actinobacteria	-	-	-	-	-	-	-
188626	Dermacoccus sp. Ellin185	Actinobacteria	40.5	2.5	8.3125	2.5	2.5	-	-
1.20672e+06	Nocardia aobensis NBRC 100429	Actinobacteria	-	-	-	-	-	-	-
1.00173e+06	Mycobacterium abscessus 5S-1212	Actinobacteria	-	-	-	-	-	-	21.25
561180	Bifidobacterium gallicum DSM 20093	Actinobacteria	-	-	-	-	-	-	-
591159	Streptomyces viridochromogenes DSM 40736	Actinobacteria	24	2.25	8.625	2.25	2.25	6	18.25
479432	Nakamurella multipartita DSM 44233	Actinobacteria	36.75	2	10.6563	2	2	-	20.375
525262	Corynebacterium jeikeium ATCC 43734	Actinobacteria	-	-	-	-	-	-	-
257309	Corynebacterium diphtheriae NCTC 13129	Actinobacteria	18	2	6.5	2	2	-	-
163876	Propionibacterium acnes HL025PA2	Actinobacteria	36.75	2	8.97917	2.83333	2	7.08333	-
765116	Propionibacterium acnes HL002PA2	Actinobacteria	18.25	2	8.04167	2	2	2	-
1.20568e+06	Mycobacterium canettii CIPT 140070008	Actinobacteria	-	-	-	-	-	-	-
1.21406e+06	Mycobacterium intracellulare M.i.198	Actinobacteria	-	-	-	-	-	-	-
1.07798e+06	Gordonia rubripertincta NBRC 101908	Actinobacteria	-	-	-	-	-	-	-
1.00171e+06	Mycobacterium massiliense CCUG 48898	Actinobacteria	-	-	-	-	-	-	21.25
548477	Corynebacterium aurimucosum ATCC 700975 (Prj:31451)	Actinobacteria	29	2	2	2	2	-	-
1.19417e+06	Microbacterium yannicii PS01	Actinobacteria	28	-	6.5	-	-	-	-
1.16175e+06	Bifidobacterium longum subsp. longum 2-2B	Actinobacteria	-	-	-	-	-	-	-
1.08745e+06	Corynebacterium pseudotuberculosis 3/99-5	Actinobacteria	23	2	2	2	2	-	-
1.00173e+06	Mycobacterium abscessus 4S-0116-R	Actinobacteria	-	-	-	-	-	-	21.25
911598	Bifidobacterium animalis subsp. lactis BS 01	Actinobacteria	-	-	-	-	-	-	-
233414	Mycobacterium bovis AF2122/97	Actinobacteria	-	-	-	-	-	-	-
585529	Corynebacterium genitalium ATCC 33030	Actinobacteria	-	-	-	-	-	-	-
378753	Kocuria rhizophila DC2201	Actinobacteria	28	2	2	2	2	-	-
83331.2	Mycobacterium tuberculosis CDC1551	Actinobacteria	-	-	-	-	-	-	-
525245	Actinomyces coleocanis DSM 15436	Actinobacteria	-	-	-	-	-	-	-
702459	Bifidobacterium bifidum PRL2010	Actinobacteria	-	-	-	-	-	-	-
520140	Mycobacterium tuberculosis EAS054	Actinobacteria	-	-	-	-	-	-	-
765083	Propionibacterium acnes HL087PA3	Actinobacteria	36.75	2	8.97917	2.83333	2	7.08333	-
1.00174e+06	Mycobacterium abscessus 6G-0125-S	Actinobacteria	-	-	-	-	-	-	21.25
698950	Gardnerella vaginalis 284V	Actinobacteria	-	-	-	-	-	-	-
1.07449e+06	Brachybacterium squillarum M-6-3	Actinobacteria	40.5	2.875	12.375	2.875	2.875	-	-
457428	Streptomyces lividans TK24	Actinobacteria	40.5	2	11.125	2	2	8.5	-
1.00172e+06	Mycobacterium abscessus 3A-0122-R	Actinobacteria	-	-	-	-	-	-	21.25
548480	Mobiluncus curtisii ATCC 43063	Actinobacteria	-	-	-	-	-	-	-
269800	Thermobifida fusca YX	Actinobacteria	35.625	-	-	-	-	-	-
754252	Propionibacterium freudenreichii subsp. shermanii CIRM-BIA1	Actinobacteria	28.5	2.5	11.125	2.5	2.5	8.5	-
218496	Tropheryma whipplei TW08/27	Actinobacteria	-	-	-	-	-	-	-
875328	Mycobacterium sp. JDM601	Actinobacteria	-	-	-	-	-	-	-
1.09577e+06	Sanguibacter sp. JC301	Actinobacteria	40.5	2.875	12.375	5.5	2.875	-	-
858619	Corynebacterium variabile DSM 44702	Actinobacteria	28	2	6.5	2	2	-	-
521096	Atopobium parvulum DSM 20469	Actinobacteria	-	-	-	-	-	-	-
525370	Rhodococcus equi ATCC 33707	Actinobacteria	-	-	-	-	-	-	-
996637	Streptomyces griseoaurantiacus M045	Actinobacteria	40.5	2.875	12.375	2.875	2.875	9	-
473820	Bifidobacterium dentium ATCC 27678	Actinobacteria	-	-	-	-	-	-	-
907262	Gardnerella vaginalis 41V	Actinobacteria	-	-	-	-	-	-	-
882082	Saccharomonospora cyanea NA-134	Actinobacteria	36.75	-	9.0625	-	-	-	-
471852	Thermomonospora curvata DSM 43183	Actinobacteria	-	-	-	-	-	-	-
649764	Slackia exigua ATCC 700122	Actinobacteria	-	-	-	-	-	-	-
227882	Streptomyces avermitilis MA-4680	Actinobacteria	-	-	-	-	-	5.53571	-
765874	Corynebacterium pseudotuberculosis FRC41	Actinobacteria	23	2	2	2	2	-	-
1.09105e+06	Mycobacterium abscessus subsp. bolletii BD	Actinobacteria	-	-	-	-	-	-	21.25
1.00173e+06	Mycobacterium abscessus 5S-0304	Actinobacteria	-	-	-	-	-	-	21.25
478802	Kytococcus sedentarius DSM 20547	Actinobacteria	30	-	-	-	-	-	-
1.20673e+06	Nocardia otitidiscaviarum NBRC 14405	Actinobacteria	40.5	-	11.125	-	-	-	23.125
652616	Mycobacterium tuberculosis str. Erdman = ATCC 35801	Actinobacteria	-	-	-	-	-	-	-
1.02737e+06	Gordonia alkanivorans NBRC 16433	Actinobacteria	-	-	-	-	-	-	-
1.16174e+06	Bifidobacterium longum subsp. longum 1-6B	Actinobacteria	2.25	2.25	2.25	2.25	2.25	-	-
446470	Stackebrandtia nassauensis DSM 44728	Actinobacteria	35.625	-	9.39583	-	-	-	-
106370	Frankia sp. CcI3	Actinobacteria	-	-	-	-	-	-	-
1.20568e+06	Mycobacterium canettii CIPT 140060008	Actinobacteria	-	-	-	-	-	-	-
757421	Mycobacterium tuberculosis H37RvLP	Actinobacteria	-	-	-	-	-	-	-
765103	Propionibacterium acnes HL030PA1	Actinobacteria	18.25	2	8.04167	2	2	2	-
1.18461e+06	Kineosphaera limosa NBRC 100340	Actinobacteria	-	-	-	-	-	-	-
944560	Actinomyces sp. oral taxon 175 str. F0384	Actinobacteria	12.25	2	8.04167	2	2	-	-
682148	Gardnerella vaginalis 5-1	Actinobacteria	-	-	-	-	-	-	-
998089	Mycobacterium bovis BCG str. China	Actinobacteria	-	-	-	-	-	-	-
395095	Mycobacterium tuberculosis str. Haarlem	Actinobacteria	-	-	-	-	-	-	-
196162	Nocardioides sp. JS614	Actinobacteria	35.625	2.25	9.71875	2.25	3.5	-	-
446469	Sanguibacter keddiei keddieii DSM 10542	Actinobacteria	40.5	2.875	8.9375	2.875	2.875	-	23.125
203267	Tropheryma whipplei str. Twist	Actinobacteria	-	-	-	-	-	-	-
675515	Mycobacterium tuberculosis SUMu004	Actinobacteria	-	-	-	-	-	-	-
765086	Propionibacterium acnes HL092PA1	Actinobacteria	36.75	2	8.97917	2.83333	2	7.08333	-
525246	Actinomyces urogenitalis DSM 15434	Actinobacteria	11.5	2	9.5	4	2	-	-
262316	Mycobacterium avium subsp. paratuberculosis K-10	Actinobacteria	-	-	-	-	-	-	-
206673	Bifidobacterium longum NCC2705	Actinobacteria	2.875	2.875	2.875	2.875	2.875	-	-
765067	Propionibacterium acnes HL053PA2	Actinobacteria	36.75	2	8.97917	2.83333	2	7.08333	-
298655	Frankia sp. CN3	Actinobacteria	-	-	-	-	-	-	20.375
471854	Beutenbergia cavernae DSM 12333	Actinobacteria	36.5	-	10.375	-	-	-	-
471856	Jonesia denitrificans DSM 20603	Actinobacteria	40.5	2.875	12.375	2.875	2.875	-	-
566461	Streptomyces ghanaensis ATCC 14672	Actinobacteria	24	2.25	8.625	2.25	2.25	6	-
857290	Scardovia wiggsiae F0424	Actinobacteria	-	-	-	-	-	-	-
1.11794e+06	Corynebacterium pseudotuberculosis P54B96	Actinobacteria	23	2	2	2	2	-	-
1.09105e+06	Propionibacterium acnes ATCC 11828	Actinobacteria	36.75	2	8.97917	2.83333	2	7.08333	-
1.00171e+06	Mycobacterium massiliense 2B-0626	Actinobacteria	-	-	-	-	-	-	21.25
1.16229e+06	Mycobacterium abscessus M154	Actinobacteria	-	-	-	-	-	-	18.5
1.26587e+06	Streptomyces rimosus subsp. rimosus ATCC 10970	Actinobacteria	40.5	2.5	11.125	2.5	2.5	8.5	22.25
1.20673e+06	Nocardia cyriacigeorgica NBRC 100375	Actinobacteria	40.5	-	11.125	-	-	-	-
765093	Propionibacterium acnes HL086PA1	Actinobacteria	36.75	2	8.97917	2.83333	2	7.08333	-
471857	Saccharomonospora viridis DSM 43017	Actinobacteria	35.75	-	7.90625	-	-	-	-
469378	Cryptobacterium curtum DSM 15641	Actinobacteria	-	-	-	-	-	-	-
290399	Arthrobacter sp. FB24	Actinobacteria	40.5	2.5	11.125	2.5	2.5	-	21.375
555970	Bifidobacterium animalis subsp. lactis DSM 10140	Actinobacteria	-	-	-	-	-	-	-
340322	Corynebacterium glutamicum R	Actinobacteria	-	-	-	-	-	-	-
1.20672e+06	Nocardia brasiliensis NBRC 14402	Actinobacteria	-	-	-	-	-	-	-
675512	Mycobacterium tuberculosis SUMu001	Actinobacteria	-	-	-	-	-	-	-
765075	Propionibacterium acnes HL072PA2	Actinobacteria	18.25	2	8.04167	2	2	2	-
216595	Mycobacterium marinum M	Actinobacteria	-	-	-	-	-	-	-
521097	Tsukamurella paurometabola DSM 20162	Actinobacteria	-	-	-	-	-	-	17.375
398514	Bifidobacterium bifidum NCIMB 41171	Actinobacteria	-	-	-	-	-	-	-
525260	Corynebacterium accolens ATCC 49725	Actinobacteria	18.5	2	7.5	2	2	-	-
1.11806e+06	Actinomyces sp. ph3	Actinobacteria	-	-	-	-	-	1.5	-
765080	Propionibacterium acnes HL110PA4	Actinobacteria	18.25	2	8.04167	2	2	2	-
659019	Mycobacterium tuberculosis W-148	Actinobacteria	-	-	-	-	-	-	-
1.20674e+06	Nocardia concava NBRC 100430	Actinobacteria	40.5	2.25	12.375	5.5	2.25	-	23.125
1.00174e+06	Mycobacterium abscessus 5S-0817	Actinobacteria	-	-	-	-	-	-	21.25
561304	Mycobacterium leprae Br4923	Actinobacteria	-	-	-	-	-	-	-
246196	Mycobacterium smegmatis str. MC2 155	Actinobacteria	40.5	2.25	11.125	2.25	2.25	-	21.375
547044	Bifidobacterium pseudocatenulatum DSM 20438 = JCM 1200	Actinobacteria	-	-	-	-	-	-	-
435830	Actinomyces graevenitzii C83	Actinobacteria	2	2	2	2	2	-	-
450748	Propionibacterium sp. 5_U_42AFAA	Actinobacteria	36.75	2	8.97917	2.83333	2	7.08333	-
747368	Mycobacterium tuberculosis X122	Actinobacteria	-	-	-	-	-	-	-
765089	Propionibacterium acnes HL025PA1	Actinobacteria	36.75	2	8.97917	2.83333	2	7.08333	-
765076	Propionibacterium acnes HL074PA1	Actinobacteria	36.75	2	8.97917	2.83333	2	7.08333	-
1.16229e+06	Mycobacterium abscessus M115	Actinobacteria	-	-	-	-	-	-	21.25
391904	Bifidobacterium longum subsp. infantis ATCC 15697	Actinobacteria	-	-	-	-	-	-	-
253839	Streptomyces sp. C	Actinobacteria	36.75	-	10.6562	-	-	7.5625	-
348776	Mycobacterium tuberculosis C	Actinobacteria	-	-	-	-	-	-	-
930171	Arthrobacter phenanthrenivorans Sphe3	Actinobacteria	30	2.5	6.75	2.5	2.5	-	17
1.13838e+06	Mycobacterium intracellulare MOTT-02	Actinobacteria	-	-	-	-	-	-	-
1.0057e+06	Propionibacterium sp. CC003-HC2	Actinobacteria	36.75	2	8.97917	2.83333	2	7.08333	-
525284	Gardnerella vaginalis ATCC 14019	Actinobacteria	-	-	-	-	-	-	-
698967	Corynebacterium diphtheriae HC01	Actinobacteria	23	2	6.5	2	2	-	-
272631	Mycobacterium leprae TN	Actinobacteria	-	-	-	-	-	-	-
1.13385e+06	Nocardia brasiliensis ATCC 700358	Actinobacteria	-	-	-	-	-	-	-
552531	Bifidobacterium animalis subsp. lactis BB-12	Actinobacteria	-	-	-	-	-	-	-
1.17613e+06	Mycobacterium abscessus M152	Actinobacteria	-	-	-	-	-	-	21.25
1.1619e+06	Bifidobacterium longum subsp. longum 35B	Actinobacteria	2.25	2.25	2.25	2.25	2.25	-	-
1.07511e+06	Bifidobacterium animalis subsp. lactis BLC1	Actinobacteria	-	-	-	-	-	-	-
1.00172e+06	Mycobacterium abscessus 3A-0731	Actinobacteria	-	-	-	-	-	-	21.25
478433	Mycobacterium tuberculosis KZN 4207	Actinobacteria	-	-	-	-	-	-	-
1.00172e+06	Mycobacterium abscessus 3A-0810-R	Actinobacteria	-	-	-	-	-	-	21.25
553481	Mycobacterium avium subsp. avium ATCC 25291	Actinobacteria	-	-	-	-	-	-	-
206672	Bifidobacterium longum NCC2705	Actinobacteria	2.875	2.875	2.875	2.875	2.875	-	-
871571	Mobiluncus mulieris ATCC 35239	Actinobacteria	2	2	2	2	2	-	-
936047	Propionibacterium sp. 409-HC1	Actinobacteria	36.75	2	8.97917	2.83333	2	7.08333	-
479437	Eggerthella lenta DSM 2243	Actinobacteria	-	-	-	-	-	-	-
698964	Corynebacterium diphtheriae PW8	Actinobacteria	23	2	6.5	2	2	-	-
710685	Mycobacterium rhodesiae NBB3	Actinobacteria	40.5	2.25	11.125	2.25	2.25	-	-
593908	Cellvibrio gilvus ATCC 13127 ([Cellvibrio] gilvus ATCC 13127)	Actinobacteria	40.5	2.875	12.375	2.875	2.875	-	-
757417	Mycobacterium tuberculosis H37RvAE	Actinobacteria	-	-	-	-	-	-	-
765119	Propionibacterium acnes HL056PA1	Actinobacteria	36.75	2	8.97917	2.83333	2	7.08333	-
369724	Salinispora tropica CNB-440	Actinobacteria	-	-	-	-	-	-	-
871562	Bifidobacterium dentium ATCC 27679	Actinobacteria	-	-	-	-	-	-	-
1.11114e+06	Slackia sp. CM382	Actinobacteria	-	-	-	-	-	-	-
698959	Gardnerella vaginalis 00703C2mash	Actinobacteria	-	-	-	-	-	-	-
442563	Bifidobacterium animalis subsp. lactis AD011	Actinobacteria	-	-	-	-	-	-	-
1.07714e+06	Dietzia alimentaria 72	Actinobacteria	-	-	-	-	-	-	-
1.00174e+06	Mycobacterium abscessus 6G-0728-R	Actinobacteria	-	-	-	-	-	-	21.25
765079	Propionibacterium acnes HL110PA3	Actinobacteria	36.75	2	8.97917	2.83333	2	7.08333	-
1.20672e+06	Nocardia abscessus NBRC 100374	Actinobacteria	-	-	-	-	-	-	-
698968	Corynebacterium diphtheriae HC02	Actinobacteria	23	2	6.5	2	2	-	-
484020	Bifidobacterium bifidum BGN4	Actinobacteria	-	-	-	-	-	-	-
457431	Streptomyces roseosporus NRRL 15998	Actinobacteria	-	-	-	-	-	5.53571	-
553190	Gardnerella vaginalis 409-05	Actinobacteria	-	-	-	-	-	-	-
765112	Propionibacterium acnes HL027PA2	Actinobacteria	36.75	2	8.97917	2.83333	2	7.08333	-
479433	Streptosporangium roseum DSM 43021	Actinobacteria	35.75	2.25	9.71875	2.25	2.25	-	-
1.10804e+06	Gordonia otitidis NBRC 100426	Actinobacteria	17	2.25	4.875	2.25	2.25	-	13
469384	Conexibacter woesei DSM 14684	Actinobacteria	36.75	2	9.46875	3.25	2	-	-
203268	Tropheryma whipplei str. Twist	Actinobacteria	-	-	-	-	-	-	-
465541	Streptomyces sp. Mg1	Actinobacteria	40.5	-	11.125	-	-	8.5	-
457430	Streptomyces roseosporus NRRL 11379	Actinobacteria	-	-	-	-	-	5.53571	-
1.14713e+06	Bifidobacterium asteroides PRL2011	Actinobacteria	12	2.875	2.875	2.875	2.875	-	-
904144	Gardnerella vaginalis 101	Actinobacteria	-	-	-	-	-	-	-
1.11806e+06	Coriobacteriaceae bacterium phI	Actinobacteria	2.75	2.75	2.75	2.75	2.75	-	-
1.07797e+06	Gordonia effusa NBRC 100432	Actinobacteria	-	-	-	-	-	-	17.375
997355	Propionibacterium avidum ATCC 25577	Actinobacteria	36.75	2	2	2	2	-	-
246196	Mycobacterium smegmatis str. MC2 155	Actinobacteria	40.5	2.25	11.125	2.25	2.25	-	21.375
326424	Frankia alni ACN14a	Actinobacteria	-	-	-	-	-	-	20.375
1.08164e+06	Aquiluna sp. IMCC13023	Actinobacteria	26	-	-	-	-	-	-
525268	Corynebacterium striatum ATCC 6940	Actinobacteria	29	2	7.5	2	2	-	-
641144	Parascardovia denticolens F0305	Actinobacteria	-	-	-	-	-	-	-
1.13888e+06	Mycobacterium tuberculosis	Actinobacteria	-	-	-	-	-	-	-
411904	Collinsella aerofaciens ATCC 25986	Actinobacteria	5.75	2.75	4.75	2.75	2.75	-	-
1.20319e+06	Corynebacterium timonense 5401744	Actinobacteria	-	-	-	-	-	-	-
661087	Olsenella sp. oral taxon 809 str. F0356	Actinobacteria	2	2	2	2	2	-	-
515617	Mycobacterium tuberculosis T92	Actinobacteria	-	-	-	-	-	-	-
765120	Propionibacterium acnes HL082PA1	Actinobacteria	36.75	2	8.97917	2.83333	2	7.08333	-
251791	Mycoplasma gallisepticum CA06_2006.052-5-2P	Actinobacteria	-	-	-	-	-	-	-
313590	Janibacter sp. HTCC2649	Actinobacteria	-	-	-	-	-	-	-
553206	Corynebacterium tuberculostearicum SK141	Actinobacteria	18.5	2	2	2	2	-	-
698963	Corynebacterium diphtheriae C7 (beta)	Actinobacteria	23	2	6.5	2	2	-	-
742818	Slackia piriformis YIT 12062	Actinobacteria	-	-	-	-	-	-	-
1.00172e+06	Mycobacterium abscessus 4S-0303	Actinobacteria	-	-	-	-	-	-	21.25
219305	Micromonospora sp. ATCC 39149	Actinobacteria	-	-	-	-	-	-	-
455632	Streptomyces griseus subsp. griseus NBRC 13350	Actinobacteria	-	-	-	-	-	5.53571	-
1.00173e+06	Mycobacterium abscessus 4S-0726-RB	Actinobacteria	-	-	-	-	-	-	21.25
864564	Parascardovia denticolens DSM 10105 = JCM 12538	Actinobacteria	-	-	-	-	-	-	-
710686	Mycobacterium smegmatis JS623	Actinobacteria	40.5	2.5	11.125	2.5	2.5	-	-
83332.3	Mycobacterium tuberculosis strain H37Rv / BROAD	Actinobacteria	-	-	-	-	-	-	-
762963	Actinomyces sp. oral taxon 170 str. F0386	Actinobacteria	12.25	2	8.04167	2	2	-	-
765072	Propionibacterium acnes HL043PA1	Actinobacteria	36.75	2	8.97917	2.83333	2	7.08333	-
350058	Mycobacterium vanbaaleni vanbaalenii PYR-1	Actinobacteria	40.5	2.25	11.125	2.25	2.25	-	-
698956	Gardnerella vaginalis 1400E	Actinobacteria	-	-	-	-	-	-	-
680646	Rothia mucilaginosa DY-18	Actinobacteria	10	2	6	2	2	-	-
1.11497e+06	Propionibacterium acnes TypeIA2 P.acn33	Actinobacteria	36.75	2	8.97917	2.83333	2	7.08333	-
1.20673e+06	Nocardia higoensis NBRC 100133	Actinobacteria	-	-	-	-	-	-	-
935298	Corynebacterium pseudotuberculosis PAT10	Actinobacteria	23	2	2	2	2	-	-
765102	Propionibacterium acnes HL050PA3	Actinobacteria	36.75	2	8.97917	2.83333	2	7.08333	-
1.06454e+06	Brachybacterium paraconglomeratum LC44	Actinobacteria	33	2.5	8	2.5	2.5	-	-
765088	Propionibacterium acnes HL083PA2	Actinobacteria	36.75	2	8.97917	2.83333	2	7.08333	-
759350	Bifidobacterium longum subsp. longum JDM301	Actinobacteria	2.875	2.875	2.875	2.875	2.875	-	-
313589	Janibacter sp. HTCC2649	Actinobacteria	-	-	-	-	-	-	-
765071	Propionibacterium acnes HL078PA1	Actinobacteria	36.75	2	8.97917	2.83333	2	7.08333	-
717523	Mycobacterium bovis BCG str. Mexico	Actinobacteria	-	-	-	-	-	-	-
882081	Saccharomonospora azurea NA-128	Actinobacteria	36.75	-	9.0625	-	-	-	-
765106	Propionibacterium acnes HL001PA1	Actinobacteria	36.75	2	8.97917	2.83333	2	7.08333	-
134676	Actinoplanes sp. SE50/110	Actinobacteria	40.5	2.5	11.125	2.5	2.5	-	-
446466	Cellulomonas flavigena DSM 20109	Actinobacteria	-	-	-	-	-	-	-
391037	Salinispora arenicola CNS-205	Actinobacteria	29.5	2.25	9.0625	2.25	2.25	-	-
553201	Rothia mucilaginosa ATCC 25296	Actinobacteria	10	2	6	2	2	-	-
547044	Bifidobacterium pseudocatenulatum DSM 20438	Actinobacteria	-	-	-	-	-	-	-
611303	Mycobacterium tuberculosis CPHL_A	Actinobacteria	-	-	-	-	-	-	-
591167	Streptomyces flavogriseus ATCC 33331	Actinobacteria	-	-	-	-	-	5.53571	-
682147	Gardnerella vaginalis AMD	Actinobacteria	-	-	-	-	-	-	-
405948	Saccharopolyspora erythraea NRRL 2338	Actinobacteria	35.75	2.5	9.47917	2.5	2.5	-	19.375
887899	Mobiluncus curtisii subsp. holmesii ATCC 35242	Actinobacteria	-	-	-	-	-	-	-
649189	Streptomyces sp. ACT-1	Actinobacteria	-	-	-	-	-	5.53571	-
675520	Mycobacterium tuberculosis SUMu009	Actinobacteria	-	-	-	-	-	-	-
563032	Rothia dentocariosa M567	Actinobacteria	18	2	6.5	2	2	-	-
1.16228e+06	Mycobacterium abscessus M24	Actinobacteria	-	-	-	-	-	-	21.25
1.16887e+06	Corynebacterium pseudotuberculosis 258	Actinobacteria	13	2	2	2	2	-	-
700508	Mycobacterium sp. VKM Ac-1815D	Actinobacteria	40.5	2.25	11.125	2.25	2.25	-	-
1.1107e+06	Nocardia asteroides NBRC 15531	Actinobacteria	40.5	-	11.125	-	-	-	-
882083	Saccharomonospora marina XMU15	Actinobacteria	36.75	-	10.6562	-	-	-	-
1.08745e+06	Corynebacterium pseudotuberculosis 31	Actinobacteria	13	2	2	2	2	-	-
234622	Rhodococcus erythropolis PR4	Actinobacteria	40.5	-	11.125	-	-	-	23.125
479433	Catenulispora acidiphila DSM 44928	Actinobacteria	40.5	-	11.125	-	-	-	22.25
1.08946e+06	Mobilicoccus pelagius NBRC 104925	Actinobacteria	-	-	-	-	-	-	-
557599	Mycobacterium kansasii ATCC 12478	Actinobacteria	-	-	-	-	-	-	23.125
888056	Actinomyces sp. oral taxon 448 str. F0400	Actinobacteria	2	2	2	2	2	-	-
765058	Propionibacterium acnes HL096PA2	Actinobacteria	36.75	2	8.97917	2.83333	2	7.08333	-
1.11896e+06	Arthrobacter sp. Rue61a	Actinobacteria	30	-	6.75	-	-	-	17
1.00946e+06	Gardnerella vaginalis HMP9231	Actinobacteria	-	-	-	-	-	-	-
1.03248e+06	Microlunatus phosphovorus NM-1	Actinobacteria	35.625	2.5	9.71875	2.5	3.5	-	19.375
1.00174e+06	Mycobacterium abscessus 6G-1108	Actinobacteria	-	-	-	-	-	-	21.25
262316	Mycobacterium avium subsp. paratuberculosis str. k10	Actinobacteria	-	-	-	-	-	-	-
765065	Propionibacterium acnes HL020PA1	Actinobacteria	36.75	2	8.97917	2.83333	2	7.08333	-
269801	Thermobifida fusca YX	Actinobacteria	35.625	-	-	-	-	-	-
553200	Propionibacterium acnes SK137	Actinobacteria	36.75	2	8.97917	2.83333	2	7.08333	-
336983	Mycobacterium tuberculosis F11	Actinobacteria	-	-	-	-	-	-	-
1.02982e+06	Kocuria rhizophila P7-4	Actinobacteria	38.5	2	2	2	2	-	-
502558	Eggerthella sp. YY7918	Actinobacteria	-	-	-	-	-	-	-
1.0915e+06	Mycobacterium tuberculosis RGTB423	Actinobacteria	-	-	-	-	-	-	-
1.00171e+06	Mycobacterium massiliense 2B-0912-R	Actinobacteria	-	-	-	-	-	-	21.25
1.20673e+06	Nocardia exalbida NBRC 100660	Actinobacteria	-	-	-	-	-	-	-
565040	Bifidobacterium longum subsp. infantis 157F	Actinobacteria	-	-	-	-	-	-	-
713604	Amycolatopsis mediterranei S699	Actinobacteria	35.75	2.5	9.71875	2.5	2.5	-	19.375
1.0017e+06	Mycobacterium massiliense 1S-151-0930	Actinobacteria	-	-	-	-	-	-	21.25
1.11623e+06	Streptomyces acidiscabies 84-104	Actinobacteria	40.5	2.25	11.125	2.25	2.25	8.5	22.25
698966	Corynebacterium diphtheriae 241	Actinobacteria	23	2	6.5	2	2	-	-
1.04321e+06	Serinicoccus profundi MCCC 1A05965	Actinobacteria	-	-	-	-	-	-	-
521004	Collinsella intestinalis DSM 13280	Actinobacteria	-	-	-	-	-	-	-
410289	Mycobacterium bovis BCG str. Pasteur 1173P2	Actinobacteria	-	-	-	-	-	-	-
479436	Kribbella flavida DSM 17836	Actinobacteria	35.625	2	9.71875	2	2	-	-
479438	Eggerthella lenta DSM 2243	Actinobacteria	-	-	-	-	-	-	-
675516	Mycobacterium tuberculosis SUMu005	Actinobacteria	-	-	-	-	-	-	-
135487	Nocardia cyriacigeorgica	Actinobacteria	40.5	-	11.125	-	-	-	-
765078	Propionibacterium acnes HL110PA2	Actinobacteria	36.75	2	8.97917	2.83333	2	7.08333	-
757418	Mycobacterium tuberculosis H37RvMA	Actinobacteria	-	-	-	-	-	-	-
452652	Kitasatospora setae KM-6054	Actinobacteria	40.5	2.25	11.125	2.25	2.25	-	-
515615	Mycobacterium tuberculosis 94_M4241A	Actinobacteria	-	-	-	-	-	-	-
411467	Actinomyces odontolyticus ATCC 17982	Actinobacteria	-	-	-	-	-	5.25	-
591157	Streptomyces sp. SPB78	Actinobacteria	-	-	-	-	-	-	-
1.18541e+06	Mycobacterium abscessus M156	Actinobacteria	-	-	-	-	-	-	21.25
757420	Mycobacterium tuberculosis H37RvHA	Actinobacteria	-	-	-	-	-	-	-
1.11221e+06	Mycobacterium avium subsp. paratuberculosis JQ6	Actinobacteria	-	-	-	-	-	-	-
467200	Streptomyces griseoflavus Tu4000	Actinobacteria	40.5	-	11.125	-	-	8.5	-
935697	Corynebacterium pseudotuberculosis CIP 52.97	Actinobacteria	16	2	6.3	2	2	-	-
1773.31	Mycobacterium tuberculosis	Actinobacteria	-	-	-	-	-	-	-
504474	Corynebacterium urealyticum DSM 7109	Actinobacteria	-	-	-	-	-	-	-
1.23272e+06	Mycobacterium indicus pranii MTCC 9506	Actinobacteria	-	-	-	-	-	-	-
679194	Propionibacterium acnes J139	Actinobacteria	36.75	2	8.97917	2.83333	2	7.08333	-
928724	Saccharomonospora glauca K62	Actinobacteria	36.75	-	7.8125	-	-	-	-
1.18461e+06	Austwickia chelonae NBRC 105200	Actinobacteria	-	-	-	-	-	-	-
888439	Actinomyces neuii BVS029A5	Actinobacteria	11.5	2	9.5	4	2	-	-
656024	Frankia symbiont of Datisca glomerata	Actinobacteria	-	-	-	-	-	-	-
1.16587e+06	Rhodococcus imtechensis RKJ300	Actinobacteria	37.5	2.5	10.375	2.5	2.5	-	22.125
479432	Nakamurella multipartita DSM 44233	Actinobacteria	36.75	2	10.6563	2	2	-	20.375
336982	Mycobacterium tuberculosis F11	Actinobacteria	-	-	-	-	-	-	-
1.00171e+06	Mycobacterium massiliense 1S-153-0915	Actinobacteria	-	-	-	-	-	-	21.25
1.15059e+06	Mycobacterium xenopi RIVM700367	Actinobacteria	-	-	-	-	-	-	-
205913	Bifidobacterium longum DJO10A (Prj:321)	Actinobacteria	2.25	2.25	2.25	2.25	2.25	-	-
1.05163e+06	Mycobacterium avium subsp. paratuberculosis JQ5	Actinobacteria	-	-	-	-	-	-	-
765107	Propionibacterium acnes HL036PA2	Actinobacteria	36.75	2	8.97917	2.83333	2	7.08333	-
1.21005e+06	Streptomyces sp. AA0539	Actinobacteria	-	-	-	-	-	1.5	2.5
1.20674e+06	Nocardia veterana NBRC 100344	Actinobacteria	-	-	-	-	-	-	-
1.22978e+06	Brevibacterium casei S18	Actinobacteria	28	2	2	2	2	-	-
866774	Atopobium vaginae PB189-T1-4	Actinobacteria	-	-	-	-	-	-	-
887326	Mobiluncus curtisii ATCC 51333	Actinobacteria	-	-	-	-	-	-	-
1.20673e+06	Nocardia niigatensis NBRC 100131	Actinobacteria	40.5	2.25	11.125	2.25	2.25	-	-
298654	Frankia sp. EAN1pec	Actinobacteria	36.75	-	9.46875	-	-	-	20.375
355249	Streptomyces sp. Tu6071	Actinobacteria	-	-	-	-	-	-	-
888051	Actinomyces sp. oral taxon 178 str. F0338	Actinobacteria	-	-	-	-	-	5.25	-
278137	Mycobacterium sp. Spyr1	Actinobacteria	-	-	-	-	-	-	-
1.19771e+06	Arthrobacter sp. M2012083	Actinobacteria	28	-	4.75	-	-	-	16
1.16229e+06	Mycobacterium abscessus M172	Actinobacteria	-	-	-	-	-	-	21.25
765082	Propionibacterium acnes HL087PA2	Actinobacteria	36.75	2	8.97917	2.83333	2	7.08333	-
1.20591e+06	Nocardiopsis alba ATCC BAA-2165	Actinobacteria	36.75	2.5	9.47917	2.5	2.5	7.08333	20.375
1.00172e+06	Mycobacterium abscessus 3A-0122-S	Actinobacteria	-	-	-	-	-	-	21.25
1.19497e+06	Mycobacterium vaccae ATCC 25954	Actinobacteria	18.25	2.5	8.125	2.5	2.5	-	-
1.20674e+06	Nocardia transvalensis NBRC 15921	Actinobacteria	-	-	-	-	-	-	23.125
1.00173e+06	Mycobacterium abscessus 4S-0726-RA	Actinobacteria	-	-	-	-	-	-	21.25
312284	marine actinobacterium PHSC20C1	Actinobacteria	28	-	-	-	-	-	-
100226	Streptomyces coelicolor A3(2)	Actinobacteria	40.5	2	11.125	2	2	8.5	-
196165	Corynebacterium efficiens YS-314	Actinobacteria	-	-	-	-	-	-	-
913338	actinobacterium SCGC AAA027-L06	Actinobacteria	-	-	-	-	-	-	-
683219	Streptomyces sp. SA3_actG	Actinobacteria	-	-	-	-	-	-	-
703613	Bifidobacterium animalis subsp. animalis ATCC 25527	Actinobacteria	-	-	-	-	-	-	-
266940	Kineococcus radiotolerans SRS30216	Actinobacteria	12	1.5	6.5	1.5	1.5	-	-
196627	Corynebacterium glutamicum ATCC 13032	Actinobacteria	-	-	-	-	-	-	-
288705	Renibacterium salmoninarum ATCC 33209	Actinobacteria	28	-	-	-	-	-	-
446467	Cellulomonas flavigena DSM 20109	Actinobacteria	-	-	-	-	-	-	-
1.03435e+06	Coriobacteriaceae bacterium JC110	Actinobacteria	-	-	-	-	-	-	-
681645	Corynebacterium pseudotuberculosis C231	Actinobacteria	23	2	2	2	2	-	-
525256	Atopobium vaginae DSM 15829	Actinobacteria	-	-	-	-	-	-	-
675635	Pseudonocardia dioxanivorans CB1190	Actinobacteria	-	-	-	-	-	-	-
644548	Gordonia neofelifaecis NRRL B-59395	Actinobacteria	35	-	10.4375	-	-	-	-
888052	Actinomyces sp. oral taxon 180 str. F0310	Actinobacteria	-	-	-	-	-	5.25	-
443218	Amycolicicoccus subflavus DQS3-9A1	Actinobacteria	35	-	10.4375	-	-	-	-
585530	Brevibacterium mcbrellneri ATCC 49030	Actinobacteria	-	-	-	-	-	-	-
351608	Acidothermus cellulolyticus 11B	Actinobacteria	-	-	-	-	-	-	-
243244	Mycobacterium avium 104	Actinobacteria	-	-	-	-	-	-	-
1.0424e+06	Bifidobacterium animalis subsp. lactis CNCM I-2494	Actinobacteria	-	-	-	-	-	-	-
411482	Bifidobacterium adolescentis L2-32	Actinobacteria	-	-	-	-	-	-	-
698961	Gardnerella vaginalis 6119V5	Actinobacteria	-	-	-	-	-	-	-
698969	Corynebacterium diphtheriae HC03	Actinobacteria	23	2	6.5	2	2	-	-
443149	Mycobacterium tuberculosis CCDC5079	Actinobacteria	-	-	-	-	-	-	-
747369	Mycobacterium tuberculosis R1207	Actinobacteria	-	-	-	-	-	-	-
1.15106e+06	Tsukamurella sp. 1534	Actinobacteria	-	-	-	-	-	-	-
1.07999e+06	Streptomyces chartreusis NRRL 12338	Actinobacteria	18.25	2.5	8.125	2.5	2.5	5.66667	18.25
1.20674e+06	Nocardia vinacea NBRC 16497	Actinobacteria	37.5	-	10.375	-	-	-	21.125
521096	Tsukamurella paurometabola DSM 20162	Actinobacteria	-	-	-	-	-	-	17.375
675513	Mycobacterium tuberculosis SUMu002	Actinobacteria	-	-	-	-	-	-	-
553207	Corynebacterium matruchotii ATCC 14266	Actinobacteria	13	2	4.08333	2	2	-	-
486409	Bifidobacterium animalis subsp. lactis HN019	Actinobacteria	-	-	-	-	-	-	-
525284	Gardnerella vaginalis ATCC 14019	Actinobacteria	-	-	-	-	-	-	-
707237	Mycobacterium tuberculosis CTRI-4	Actinobacteria	-	-	-	-	-	-	-
1.17563e+06	Mycobacterium abscessus M139	Actinobacteria	-	-	-	-	-	-	21.25
1.07798e+06	Gordonia polyisoprenivorans NBRC 16320	Actinobacteria	-	-	-	-	-	-	19.125
106370	Frankia sp. Ccl3	Actinobacteria	-	-	-	-	-	-	-
443907	Clavibacter michiganensis subsp. michiganensis NCPPB 382	Actinobacteria	30	-	-	-	-	-	-
1.08945e+06	Corynebacterium pseudotuberculosis 267	Actinobacteria	23	2	2	2	2	-	-
765099	Propionibacterium acnes HL005PA4	Actinobacteria	36.75	2	8.97917	2.83333	2	7.08333	-
1.00172e+06	Mycobacterium abscessus 4S-0116-S	Actinobacteria	-	-	-	-	-	-	21.25
883062	Bifidobacterium bifidum S17	Actinobacteria	-	-	-	-	-	-	-
443150	Mycobacterium tuberculosis CCDC5180	Actinobacteria	-	-	-	-	-	-	-
1.20568e+06	Mycobacterium canettii CIPT 140070017	Actinobacteria	-	-	-	-	-	-	-
1.2141e+06	Mycobacterium fortuitum subsp. fortuitum DSM 46621	Actinobacteria	40.5	2.25	11.125	2.25	2.25	-	-
526227	Gordonia bronchialis DSM 43247	Actinobacteria	18.25	2	8.04167	2	2	-	-
227883	Streptomyces avermitilis MA-4680	Actinobacteria	-	-	-	-	-	5.53571	-
945712	Corynebacterium ulcerans BR-AD22	Actinobacteria	13	2	2	2	2	-	-
762948	Rothia dentocariosa ATCC 17931	Actinobacteria	18	2	6.5	2	2	-	-
164513	Mycobacterium tuberculosis 210	Actinobacteria	-	-	-	-	-	-	-
548477	Corynebacterium glucuronolyticum ATCC 51867	Actinobacteria	15.5	2	2	2	2	-	-
765095	Propionibacterium acnes HL046PA2	Actinobacteria	36.75	2	8.97917	2.83333	2	7.08333	-
679195	Propionibacterium acnes J165	Actinobacteria	36.75	2	8.97917	2.83333	2	7.08333	-
795955	Nesterenkonia sp. F	Actinobacteria	28	1.5	5.04167	1.5	1.5	-	-
298653	Frankia sp. EAN1pec	Actinobacteria	36.75	-	9.46875	-	-	-	20.375
1.16174e+06	Bifidobacterium longum subsp. longum 44B	Actinobacteria	-	-	-	-	-	-	-
1.00171e+06	Mycobacterium massiliense 1S-152-0914	Actinobacteria	-	-	-	-	-	-	18.5
326424	Frankia alni ACN14a	Actinobacteria	-	-	-	-	-	-	20.375
196627	Corynebacterium glutamicum ATCC 13032	Actinobacteria	-	-	-	-	-	-	-
1.07509e+06	Gordonia amarae NBRC 15530	Actinobacteria	40.5	-	11.125	-	-	-	21.375
1.00173e+06	Mycobacterium abscessus 5S-0708	Actinobacteria	-	-	-	-	-	-	21.25
362243	Mycobacterium ulcerans Agy99	Actinobacteria	-	-	-	-	-	-	-
1.00171e+06	Mycobacterium massiliense 2B-1231	Actinobacteria	-	-	-	-	-	-	18.5
537210	Mycobacterium tuberculosis T17	Actinobacteria	-	-	-	-	-	-	-
1.07802e+06	Mycobacterium thermoresistibile ATCC 19527	Actinobacteria	-	-	-	-	-	-	-
218496	Tropheryma whipplei TW08/27	Actinobacteria	-	-	-	-	-	-	-
698958	Gardnerella vaginalis 00703Bmash	Actinobacteria	-	-	-	-	-	-	-
945711	Corynebacterium ulcerans 809	Actinobacteria	13	2	2	2	2	-	-
553184	Atopobium rimae ATCC 49626	Actinobacteria	-	-	-	-	-	-	-
504474	Corynebacterium urealyticum DSM 7109	Actinobacteria	-	-	-	-	-	-	-
446469	Nocardiopsis dassonvillei subsp. dassonvillei DSM 43111	Actinobacteria	35.75	2.5	9.71875	2.5	2.5	7.5625	20.375
446471	Xylanimonas cellulosilytica DSM 15894	Actinobacteria	40.5	2.25	11.125	2.25	2.25	-	-
765064	Propionibacterium acnes HL097PA1	Actinobacteria	36.75	2	8.97917	2.83333	2	7.08333	-
566550	Corynebacterium matruchotii ATCC 33806	Actinobacteria	13	2	4.08333	2	2	-	-
391904	Bifidobacterium longum subsp. infantis ATCC 15697	Actinobacteria	-	-	-	-	-	-	-
471856	Jonesia denitrificans DSM 20603	Actinobacteria	40.5	2.875	12.375	2.875	2.875	-	-
205914	Bifidobacterium longum DJO10A	Actinobacteria	2.25	2.25	2.25	2.25	2.25	-	-
765061	Propionibacterium acnes HL103PA1	Actinobacteria	36.75	2	8.97917	2.83333	2	7.08333	-
1.08745e+06	Corynebacterium pseudotuberculosis 1/06-A	Actinobacteria	13	2	2	2	2	-	-
675521	Mycobacterium tuberculosis SUMu010	Actinobacteria	-	-	-	-	-	-	-
698953	Gardnerella vaginalis 6420LIT	Actinobacteria	-	-	-	-	-	-	-
1.11222e+06	Salinibacterium sp. PAMC 21357	Actinobacteria	30	-	-	-	-	-	-
196627	Corynebacterium glutamicum ATCC 13032	Actinobacteria	-	-	-	-	-	-	-
526226	Geodermatophilus obscurus DSM 43160	Actinobacteria	38.5	2	7.10417	2	2	-	-
553191	Bifidobacterium dentium JCVIHMP022	Actinobacteria	-	-	-	-	-	-	-
765087	Propionibacterium acnes HL083PA1	Actinobacteria	36.75	2	8.97917	2.83333	2	7.08333	-
367928	Bifidobacterium adolescentis ATCC 15703	Actinobacteria	-	-	-	-	-	-	-
1.16071e+06	Microbacterium laevaniformans OR221	Actinobacteria	40.5	2.875	2.875	2.875	2.875	-	-
1.00172e+06	Mycobacterium abscessus 3A-0930-R	Actinobacteria	-	-	-	-	-	-	21.25
1.20674e+06	Nocardia pneumoniae NBRC 100136	Actinobacteria	40.5	-	11.125	-	-	-	21.375
890402	Bifidobacterium longum subsp. longum BBMN68	Actinobacteria	-	-	-	-	-	-	-
698954	Gardnerella vaginalis 6420B	Actinobacteria	-	-	-	-	-	-	-
572418	Mycobacterium africanum GM041182	Actinobacteria	-	-	-	-	-	-	-
861360	Arthrobacter arilaitensis Re117	Actinobacteria	28	2	5.33333	2	2	-	-
632772	Rhodococcus opacus B4	Actinobacteria	40.5	2.25	11.125	2.25	2.25	-	23.125
883169	Turicella otitidis ATCC 51513	Actinobacteria	-	-	-	-	-	-	-
743718	Isoptericola variabilis 225	Actinobacteria	35.625	-	9.71875	-	-	-	-
765068	Propionibacterium acnes HL045PA1	Actinobacteria	36.75	2	8.97917	2.83333	2	7.08333	-
446470	Stackebrandtia nassauensis DSM 44728	Actinobacteria	35.625	-	9.39583	-	-	-	-
1.23655e+06	Kocuria palustris PEL	Actinobacteria	-	-	-	-	-	-	-
679896	Corynebacterium pseudotuberculosis 1002	Actinobacteria	23	2	2	2	2	-	-
663887	Mycobacterium tuberculosis KZN V2475	Actinobacteria	-	-	-	-	-	-	-
351608	Acidothermus cellulolyticus 11B	Actinobacteria	-	-	-	-	-	-	-
267747	Propionibacterium acnes KPA171202	Actinobacteria	36.75	2	8.97917	2.83333	2	7.08333	-
1.21005e+06	Janibacter hoylei PVAS-1	Actinobacteria	35.625	-	7.34375	-	-	-	-
521096	Tsukamurella paurometabola DSM 20162	Actinobacteria	-	-	-	-	-	-	17.375
405948	Saccharopolyspora erythraea NRRL 2338 (Prj:17885)	Actinobacteria	36.75	2.5	9.47917	2.5	2.5	-	19.375
1.17617e+06	Brevibacterium massiliense 5401308	Actinobacteria	-	-	-	-	-	-	-
590998	Cellulomonas fimi ATCC 484	Actinobacteria	40.5	2.25	11.125	2.25	2.25	-	-
408672	Nocardioidaceae bacterium Broad-1	Actinobacteria	-	-	-	-	-	-	-
765069	Propionibacterium acnes HL013PA1	Actinobacteria	36.75	2	8.97917	2.83333	2	7.08333	-
765114	Propionibacterium acnes HL063PA2	Actinobacteria	36.75	2	8.97917	2.83333	2	7.08333	-
979556	Microbacterium testaceum StLB037	Actinobacteria	28	1.5	6.5	1.5	1.5	-	-
562973	Actinomyces viscosus C505	Actinobacteria	21.75	2	10.2188	2	2	-	-
471858	Saccharomonospora viridis DSM 43017	Actinobacteria	35.75	-	7.90625	-	-	-	-
862512	Corynebacterium accolens ATCC 49726	Actinobacteria	18.5	2	7.5	2	2	-	-
83331.1	Mycobacterium tuberculosis CDC1551	Actinobacteria	-	-	-	-	-	-	-
548478	Corynebacterium glucuronolyticum ATCC 51866	Actinobacteria	15.5	2	2	2	2	-	-
1.08745e+06	Corynebacterium pseudotuberculosis 42/02-A	Actinobacteria	23	2	2	2	2	-	-
525256	Atopobium vaginae DSM 15829	Actinobacteria	-	-	-	-	-	-	-
518634	Bifidobacterium breve DSM 20213	Actinobacteria	-	-	-	-	-	-	-
698970	Corynebacterium diphtheriae HC04	Actinobacteria	23	2	6.5	2	2	-	-
1.19313e+06	Parascardovia denticolens IPLA 20019	Actinobacteria	-	-	-	-	-	-	-
1.20674e+06	Nocardia thailandica NBRC 100428	Actinobacteria	40.5	-	11.125	-	-	-	-
1.03374e+06	Brevibacterium sp. JC43	Actinobacteria	-	-	-	-	-	-	-
882099	Mycobacterium tuberculosis BTB05-552	Actinobacteria	-	-	-	-	-	-	-
1.00173e+06	Mycobacterium abscessus 5S-0921	Actinobacteria	-	-	-	-	-	-	21.25
710687	Mycobacterium tusciae JS617	Actinobacteria	18.25	2.5	8.125	2.5	2.5	-	-
189918	Mycobacterium sp. KMS	Actinobacteria	40.5	2.25	11.125	2.25	2.25	-	-
653045	Streptomyces violaceusniger Tu 4113	Actinobacteria	33.5	2.5	8.125	2.5	2.5	5.66667	-
410289	Mycobacterium bovis BCG str. Pasteur 1173P2	Actinobacteria	-	-	-	-	-	-	-
537938	Bifidobacterium longum subsp. infantis CCUG 52486	Actinobacteria	2.25	2.25	2.25	2.25	2.25	-	-
1.17137e+06	Propionibacterium acidipropionici ATCC 4875	Actinobacteria	36.75	2	8.97917	2	2	7.08333	-
520141	Mycobacterium tuberculosis T85	Actinobacteria	-	-	-	-	-	-	-
1.17977e+06	Saccharothrix espanaensis DSM 44229	Actinobacteria	36.75	-	9.0625	-	-	-	-
596328	Mobiluncus mulieris 28-1	Actinobacteria	2	2	2	2	2	-	-
864564	Parascardovia denticolens DSM 10105	Actinobacteria	-	-	-	-	-	-	-
233413	Mycobacterium bovis AF2122/97	Actinobacteria	-	-	-	-	-	-	-
446465	Brachybacterium faecium DSM 4810	Actinobacteria	30	2.5	6.75	2.5	2.5	-	-
553198	Propionibacterium sp. oral taxon 191 str. F0233	Actinobacteria	-	-	-	-	-	-	-
998092	Mycobacterium bovis BCG str. ATCC 35743 (Mycobacterium bovis BCG	Actinobacteria	-	-	-	-	-	-	-
641146	Scardovia inopinata F0304	Actinobacteria	-	-	-	-	-	-	-
1.20673e+06	Nocardia cerradoensis NBRC 101014	Actinobacteria	-	-	-	-	-	-	-
765109	Propionibacterium acnes HL044PA1	Actinobacteria	36.75	2	8.97917	2.83333	2	7.08333	-
657308	Gordonibacter pamelaeae 7-10-1-b	Actinobacteria	-	-	-	-	-	-	-
998091	Mycobacterium bovis BCG str. ATCC 35740 (Mycobacterium bovis BCG	Actinobacteria	-	-	-	-	-	-	-
405949	Saccharopolyspora erythraea NRRL 2338	Actinobacteria	35.75	2.5	9.47917	2.5	2.5	-	19.375
1.11497e+06	Propionibacterium acnes TypeIA2 P.acn17	Actinobacteria	36.75	2	8.97917	2.83333	2	7.08333	-
1.14913e+06	Mycobacterium abscessus M93	Actinobacteria	-	-	-	-	-	-	21.25
998090	Mycobacterium bovis BCG str. ATCC 35733 (Mycobacterium bovis BCG	Actinobacteria	-	-	-	-	-	-	-
479435	Kribbella flavida DSM 17836	Actinobacteria	35.625	2	9.71875	2	2	-	-
707235	Mycobacterium tuberculosis CTRI-2	Actinobacteria	-	-	-	-	-	-	-
596309	Rhodococcus erythropolis SK121	Actinobacteria	40.5	2.25	11.125	2.25	2.25	-	23.125
186196	Rhodococcus sp. DK17	Actinobacteria	40.5	2.5	11.125	2.5	2.5	-	23.125
1.17257e+06	Streptomyces globisporus C-1027	Actinobacteria	36.75	-	10.6563	-	-	7.5625	-
521393	Actinomyces sp. 7400942	Actinobacteria	12.25	2	8.04167	2	2	-	-
765085	Propionibacterium acnes HL038PA1	Actinobacteria	36.75	2	8.97917	2.83333	2	7.08333	-
762948	Rothia dentocariosa ATCC 17931	Actinobacteria	18	2	6.5	2	2	-	-
698971	Corynebacterium diphtheriae VA01	Actinobacteria	23	2	6.5	2	2	-	-
1.05101e+06	Propionibacterium acnes SK182B-JCVI	Actinobacteria	36.75	2	8.97917	2	2	7.08333	-
1.20673e+06	Nocardia jiangxiensis NBRC 101359	Actinobacteria	40.5	2.25	11.125	2.25	2.25	-	23.125
765115	Propionibacterium acnes HL002PA1	Actinobacteria	36.75	2	8.97917	2.83333	2	7.08333	-
469372	Thermobispora bispora DSM 43833	Actinobacteria	35.625	2	2	2	2	-	-
710696	Intrasporangium calvum DSM 43043	Actinobacteria	36.75	2	10.6562	2	2	-	-
1.20326e+06	Streptomyces sp. AA1529	Actinobacteria	40.5	-	11.125	-	-	8.5	-
649754	Corynebacterium ammoniagenes DSM 20306	Actinobacteria	17	2	4.5	2	2	-	-
543736	Rhodococcus opacus PD630	Actinobacteria	40.5	2.25	11.125	2.25	2.25	-	23.125
889487	Streptomyces sp. S4	Actinobacteria	-	-	-	-	-	5.53571	18.25
446463	Actinosynnema mirum DSM 43827	Actinobacteria	35.75	-	9.0625	-	-	-	19.375
452864	Arthrobacter chlorophenolicus A6	Actinobacteria	30	-	6.75	-	-	-	17
710111	Frankia sp. QA3	Actinobacteria	-	-	-	-	-	-	20.375
478433	Mycobacterium tuberculosis KZN 4207	Actinobacteria	-	-	-	-	-	-	-
419947	Mycobacterium tuberculosis H37Ra	Actinobacteria	-	-	-	-	-	-	-
234296	Pasteurella multocida subsp. multocida str. HN06	Actinobacteria	5.75	2.75	4.75	2.75	2.75	2.875	-
882098	Mycobacterium tuberculosis S96-129	Actinobacteria	-	-	-	-	-	-	-
537209	Mycobacterium tuberculosis GM 1503	Actinobacteria	-	-	-	-	-	-	-
953740	Streptomyces venezuelae ATCC 10712	Actinobacteria	40.5	2.25	11.125	2.25	2.25	8.5	-
314225	Erythrobacter litoralis HTCC2594	Alphaproteobacteria	35.75	-	-	-	-	-	-
1.08887e+06	Gluconobacter morbifer G707	Alphaproteobacteria	23	1	1	1	1	-	-
520451	Brucella abortus bv. 3 str. Tulya	Alphaproteobacteria	33.75	2	7.72917	2	2	-	-
366602	Caulobacter sp. K31	Alphaproteobacteria	35.75	-	9.65625	-	-	-	-
520450	Brucella abortus bv. 2 str. 86/8/59	Alphaproteobacteria	35.75	2.5	9.47917	2.5	2.5	-	-
1.09456e+06	Bartonella tamiae Th307	Alphaproteobacteria	35.75	-	-	-	-	-	19.375
224912	Bradyrhizobium japonicum USDA 110	Alphaproteobacteria	40.5	2.5	11.125	2.5	2.5	-	23.125
314271	Rhodobacterales bacterium HTCC2654	Alphaproteobacteria	35.75	-	7.39583	-	-	-	-
1.00655e+06	Acetobacter pasteurianus NBRC 101655	Alphaproteobacteria	-	-	-	-	-	-	-
633131	Thalassiobium sp. R2A62	Alphaproteobacteria	35.75	0.5	0.5	1.54167	0.5	-	-
696127	Midichloria mitochondrii IricVA	Alphaproteobacteria	-	-	-	-	-	-	-
1.19471e+06	Sinorhizobium meliloti 1A42	Alphaproteobacteria	35.75	2.25	9.71875	2.25	2.25	-	19.375
520460	Brucella ceti M13/05/1	Alphaproteobacteria	35.75	2.5	9.47917	2.5	2.5	-	-
314267	Sulfitobacter sp. NAS-14.1	Alphaproteobacteria	-	-	-	-	-	-	-
414684	Rhodospirillum centenum SW	Alphaproteobacteria	36.75	2	8.97917	2	2	-	-
1.03171e+06	Oligotropha carboxidovorans OM4	Alphaproteobacteria	35.625	2.5	9.71875	2.5	2.5	-	-
430066	Brucella abortus S19	Alphaproteobacteria	35.75	2.5	9.47917	2.5	2.5	-	-
633149	Brevundimonas subvibrioides ATCC 15264	Alphaproteobacteria	35.75	-	-	-	-	-	-
1.1051e+06	Rickettsia rickettsii str. Hauke	Alphaproteobacteria	-	-	-	-	-	-	-
258594	Rhodopseudomonas palustris CGA009	Alphaproteobacteria	-	-	-	-	-	-	-
1.22475e+06	Gluconobacter oxydans H24	Alphaproteobacteria	33.5	2.25	8.625	2.25	2.25	6	17.375
460265	Methylobacterium nodulans ORS 2060	Alphaproteobacteria	35.625	2.5	9.71875	2.5	2.5	-	20.375
1.05106e+06	Brucella abortus bv. 1 str. NI488	Alphaproteobacteria	35.75	2.5	9.47917	2.5	2.5	-	-
579138	Zymomonas mobilis subsp. pomaceae ATCC 29192	Alphaproteobacteria	-	-	-	-	-	-	-
861208	Agrobacterium sp. H13-3	Alphaproteobacteria	-	-	-	-	-	-	-
1.16228e+06	Rickettsia conorii subsp. indica ITTR	Alphaproteobacteria	-	-	-	-	-	-	-
366395	Sinorhizobium medicae WSM419	Alphaproteobacteria	35.75	2.25	9.71875	2.25	2.25	-	19.375
444178	Brucella ovis ATCC 25840	Alphaproteobacteria	35.75	2.5	9.47917	2.5	2.5	-	-
1.1051e+06	Rickettsia rickettsii str. Hlp#2	Alphaproteobacteria	-	-	-	-	-	-	-
1.21045e+06	Brucella abortus 104M	Alphaproteobacteria	35.75	2.5	9.47917	2.5	2.5	-	-
416276	Rickettsia massiliae MTU5	Alphaproteobacteria	-	-	-	-	-	-	-
940282	Acetobacter pasteurianus 3P3	Alphaproteobacteria	-	-	-	-	-	6.5	-
1.15063e+06	Phaeospirillum molischianum	Alphaproteobacteria	36.75	1.5	1.5	1.5	1.5	-	19.375
426355	Methylobacterium radiotolerans JCM 2831	Alphaproteobacteria	37.5	2.5	10.2083	2.5	2.5	8.54167	22.125
537022	Liberibacter asiaticus str. psy62	Alphaproteobacteria	-	-	-	-	-	-	-
582402	Hirschia baltica ATCC 49814	Alphaproteobacteria	35.75	-	7.39583	-	-	-	-
78245.7	Xanthobacter autotrophicus Py2	Alphaproteobacteria	35.75	1	9.65625	1	1	-	-
582900	Hyphomicrobium denitrificans ATCC 51888	Alphaproteobacteria	-	-	-	-	-	-	-
992186	Rhodobacter sphaeroides WS8N	Alphaproteobacteria	35.75	-	-	-	3	-	-
1.1051e+06	Rickettsia rickettsii str. Colombia	Alphaproteobacteria	-	-	-	-	-	-	-
1.21045e+06	Brucella melitensis M5-10	Alphaproteobacteria	35.75	2.5	9.47917	2.5	2.5	-	-
1.18961e+06	Nitratireductor aquibiodomus RA22	Alphaproteobacteria	36.75	-	-	-	-	-	-
744985	alpha proteobacterium HIMB59	Alphaproteobacteria	-	-	-	-	-	-	-
520453	Brucella abortus bv. 5 str. B3196	Alphaproteobacteria	35.75	2.5	9.47917	2.5	2.5	-	-
1.15694e+06	Agrobacterium albertimagni AOL15	Alphaproteobacteria	35.75	-	9.65625	-	-	-	19.375
272568	Gluconacetobacter diazotrophicus PAl 5	Alphaproteobacteria	35.5	2.25	2.25	2.25	2.25	-	-
1.11221e+06	Sphingomonas sp. PAMC 26621	Alphaproteobacteria	35.75	2	2	2	2	-	20.375
82.3	Hyphomicrobium sp.	Alphaproteobacteria	-	-	-	-	-	-	20.375
391613	Roseovarius sp. TM1035	Alphaproteobacteria	35.75	-	9.65625	3	-	-	-
257363	Rickettsia typhi str. Wilmington	Alphaproteobacteria	-	-	-	-	-	-	-
314254	Oceanicaulis alexandrii HTCC2633	Alphaproteobacteria	-	-	-	-	-	-	-
1.19276e+06	Sphingobium xenophagum QYY	Alphaproteobacteria	35.75	-	7.39583	-	-	-	-
504833	Oligotropha carboxidovorans OM5	Alphaproteobacteria	35.625	2.5	9.71875	2.5	2.5	-	-
253267	Acinetobacter baumannii AB_TG2631	Alphaproteobacteria	-	-	-	-	-	-	-
335992	Pelagibacter ubique HTCC1062	Alphaproteobacteria	-	-	-	-	-	-	-
1.2299e+06	Brucella melitensis bv. 3 str. 128	Alphaproteobacteria	35.75	2.5	9.47917	2.5	2.5	-	-
1.05106e+06	Brucella abortus bv. 1 str. NI259	Alphaproteobacteria	35.75	2.5	9.47917	2.5	2.5	-	-
388739	Roseobacter sp. SK209-2-6	Alphaproteobacteria	35.75	-	7.39583	1.25	-	-	-
349102	Rhodobacter sphaeroides ATCC 17025	Alphaproteobacteria	35.75	1	9.65625	3	3	-	-
395963	Beijerinckia indica subsp. indica ATCC 9039	Alphaproteobacteria	35.75	2.5	9.71875	2.5	2.5	7.5625	20.375
391593	Roseobacter sp. CCS2	Alphaproteobacteria	35.75	-	-	1.25	-	-	-
1.0032e+06	Rickettsia typhi str. B9991CWPP	Alphaproteobacteria	-	-	-	-	-	-	-
520452	Brucella abortus bv. 4 str. 292	Alphaproteobacteria	35.75	2.5	9.47917	2.5	2.5	-	-
491917	Rhizobium etli CIAT 652	Alphaproteobacteria	35.75	2.25	9.46875	2.25	2.25	-	-
1.02983e+06	Brucella melitensis NI	Alphaproteobacteria	33.75	2	7.72917	2	2	-	-
292805	Wolbachia endosymbiont strain TRS of Brugia malayi	Alphaproteobacteria	-	-	-	-	-	-	-
1.13125e+06	Gluconobacter oxydans WSH-003	Alphaproteobacteria	33.5	2.25	8.625	2.25	2.25	6	-
176299	Agrobacterium tumefaciens str. C58	Alphaproteobacteria	37.5	-	8.125	-	-	-	-
264204	Zymomonas mobilis subsp. mobilis ZM4	Alphaproteobacteria	-	-	-	-	-	-	-
452662	Sphingobium japonicum UT26S	Alphaproteobacteria	35.75	-	7.39583	-	-	-	-
754764	Rhizobium leguminosarum bv. trifolii WSM597	Alphaproteobacteria	35.75	-	9.46875	-	-	-	-
314270	Rhodobacterales bacterium HTCC2083	Alphaproteobacteria	35.75	-	-	1.25	-	-	-
1.00484e+06	Gluconacetobacter sp. SXCC-1	Alphaproteobacteria	19	2.25	9.0625	2.25	2.25	7.125	-
314253	Nitrobacter sp. Nb-311A	Alphaproteobacteria	40.5	2	11.125	2	2	-	-
311404	Agrobacterium radiobacter K84	Alphaproteobacteria	38.5	2.25	10.1667	2.25	2.25	-	21.125
861109	Sphingobium indicum B90A	Alphaproteobacteria	35.75	-	7.39583	-	-	-	-
395960	Rhodopseudomonas palustris TIE-1	Alphaproteobacteria	-	-	-	-	-	-	-
941638	Rickettsia slovaca 13-B	Alphaproteobacteria	-	-	-	-	-	-	-
89187.3	Roseovarius nubinhibens ISM	Alphaproteobacteria	35.625	-	-	0.833333	-	-	-
269484	Ehrlichia canis str. Jake	Alphaproteobacteria	-	-	-	-	-	-	-
314232	Loktanella vestfoldensis SKA53	Alphaproteobacteria	35.75	-	-	1.25	-	-	-
595497	Brucella ceti str. Cudo	Alphaproteobacteria	35.75	2.5	9.47917	2.5	2.5	-	-
228406	Hyphomonas neptunium ATCC 15444	Alphaproteobacteria	35.75	-	7.39583	-	-	-	-
224914	Brucella melitensis bv. 1 str. 16M	Alphaproteobacteria	35.75	2.5	9.47917	2.5	2.5	-	-
859653	alpha proteobacterium HIMB5	Alphaproteobacteria	-	-	-	-	-	-	-
754774	Rhizobium leguminosarum bv. viciae USDA 2370	Alphaproteobacteria	37.5	-	8.125	-	-	-	21.125
709797	Bradyrhizobiaceae bacterium SG-6C	Alphaproteobacteria	-	-	-	-	-	-	20.375
430066	Brucella abortus S19	Alphaproteobacteria	35.75	2.5	9.47917	2.5	2.5	-	-
394.7	Rhizobium sp. NGR234	Alphaproteobacteria	35.75	2	9.71875	2	2	-	19.375
395966	Methylocella silvestris BL2	Alphaproteobacteria	35.75	-	9.65625	-	-	-	-
1.05421e+06	Acetobacteraceae bacterium AT-5844	Alphaproteobacteria	-	-	-	-	-	-	-
1.10511e+06	Rickettsia rickettsii str. Arizona	Alphaproteobacteria	-	-	-	-	-	-	-
1.22991e+06	Brucella abortus bv. 1 str. 134	Alphaproteobacteria	35.75	2.5	9.47917	2.5	2.5	-	-
1.1105e+06	Tistrella mobilis KA081020-065	Alphaproteobacteria	-	-	-	-	-	-	20.375
391624	Oceanibulbus indolifex HEL-45	Alphaproteobacteria	35.75	-	-	1.25	-	-	-
1.03285e+06	Rickettsia heilongjiangensis 054	Alphaproteobacteria	-	-	-	-	-	-	-
360095	Bartonella bacilliformis KC583	Alphaproteobacteria	-	-	-	-	-	-	-
437701	Brucella sp. F5/99	Alphaproteobacteria	35.75	2.5	9.47917	2.5	2.5	-	-
652104	Rhodopseudomonas palustris DX-1	Alphaproteobacteria	-	-	-	-	-	-	-
1.03741e+06	Bradyrhizobium japonicum USDA 6	Alphaproteobacteria	40.5	2.5	11.125	2.5	2.5	-	23.125
1.05106e+06	Brucella abortus bv. 1 str. NI021	Alphaproteobacteria	35.75	2.5	9.47917	2.5	2.5	-	-
520465	Brucella melitensis bv. 2 str. 63/9	Alphaproteobacteria	33.75	2	7.72917	2	2	-	-
1.24892e+06	Sandarakinorhabdus sp. AAP62	Alphaproteobacteria	35.75	-	-	-	-	-	20.375
319003	Bradyrhizobium sp. WSM1253	Alphaproteobacteria	35.625	2.5	9.71875	2.5	2.5	-	20.375
335993	Pelagibacter ubique HTCC1062	Alphaproteobacteria	-	-	-	-	-	-	-
1.28664e+06	Sinorhizobium meliloti 2011	Alphaproteobacteria	35.75	2	9.71875	2	2	-	19.375
419611	Methylobacterium extorquens PA1	Alphaproteobacteria	37.5	2.25	10.375	2.25	2.25	-	22.125
569881	Wolbachia endosymbiont of Culex quinquefasciatus JHB	Alphaproteobacteria	-	-	-	-	-	-	-
696125	Bartonella clarridgeiae 73	Alphaproteobacteria	-	-	-	-	-	-	-
880591	Ketogulonicigenium vulgare Y25	Alphaproteobacteria	35.75	-	-	-	-	-	-
316056	Rhodopseudomonas palustris BisB18	Alphaproteobacteria	35.625	2.875	9.71875	2.875	3.5	-	-
100902	Wolbachia endosymbiont of Onchocerca ochengi str. Adamawa_Cameroon	Alphaproteobacteria	-	-	-	-	-	-	-
634454	Acetobacter pasteurianus IFO 3283-07	Alphaproteobacteria	-	-	-	-	-	6.5	-
391600	Brevundimonas sp. BAL3	Alphaproteobacteria	35.75	-	7.39583	-	-	-	-
336407	Rickettsia bellii RML369-C	Alphaproteobacteria	-	-	-	-	-	-	-
349102	Rhodobacter sphaeroides ATCC 17025	Alphaproteobacteria	35.75	1	9.65625	3	3	-	-
766499	Citreicella sp. 357	Alphaproteobacteria	35.75	-	9.65625	3	3	-	-
314262	Roseobacter sp. MED193	Alphaproteobacteria	35.75	-	7.39583	1.25	-	-	-
525371	Roseomonas cervicalis ATCC 49957	Alphaproteobacteria	-	-	-	-	-	-	-
237728	Erythrobacter sp. NAP1	Alphaproteobacteria	35.75	-	-	-	-	-	-
1.08293e+06	Pelagibacterium halotolerans B2	Alphaproteobacteria	-	-	-	-	-	-	-
391589	Roseobacter sp. GAI101	Alphaproteobacteria	-	-	-	-	-	-	-
634453	Acetobacter pasteurianus IFO 3283-03	Alphaproteobacteria	-	-	-	-	-	6.5	-
391166	Granulibacter bethesdensis CGDNIH1	Alphaproteobacteria	25.5	-	8.125	-	-	-	15.125
1.11222e+06	Sphingomonas sp. PAMC 26617	Alphaproteobacteria	35.75	2	2	2	2	-	-
1.14431e+06	Novosphingobium sp. AP12	Alphaproteobacteria	35.75	0.5	7.90625	0.5	0.5	-	20.375
391937	Nitratireductor pacificus pht-3B	Alphaproteobacteria	36.75	-	-	2.25	-	-	-
1.23139e+06	Oceaniovalibus guishaninsula JLT2003	Alphaproteobacteria	35.75	-	-	3	-	-	-
402882	Parvibaculum lavamentivorans DS-1	Alphaproteobacteria	40.5	2	2	2	2	-	-
633149	Brevundimonas subvibrioides ATCC 15264	Alphaproteobacteria	35.75	-	-	-	-	-	-
314266	Sphingomonas sp. SKA58	Alphaproteobacteria	35.75	-	7.39583	-	-	-	-
283166	Bartonella henselae str. Houston-1	Alphaproteobacteria	-	-	-	-	-	-	-
703352	Brucella melitensis M5-90	Alphaproteobacteria	33.75	2	7.72917	2	2	-	-
288001	Bradyrhizobium sp. BTAi1	Alphaproteobacteria	35.625	2.5	9.71875	2.5	2.5	-	20.375
622759	Zymomonas mobilis subsp. mobilis NCIMB 11163	Alphaproteobacteria	-	-	-	-	-	-	-
388401	Rhodobacterales bacterium HTCC2150	Alphaproteobacteria	35.75	-	-	1.25	-	-	-
434131	Neorickettsia risticii str. Illinois	Alphaproteobacteria	-	-	-	-	-	-	-
302410	Ehrlichia ruminantium str. Gardel	Alphaproteobacteria	-	-	-	-	-	-	-
520454	Brucella abortus bv. 6 str. 870	Alphaproteobacteria	35.75	2.5	9.47917	2.5	2.5	-	-
926570	Acidiphilium multivorum AIU301	Alphaproteobacteria	35.75	-	9.65625	3	-	7.5625	-
394222	Maricaulis maris MCS10	Alphaproteobacteria	33.75	2	7.72917	2	2	-	-
1.09456e+06	Bartonella rattimassiliensis 15908	Alphaproteobacteria	-	-	-	-	-	-	-
205920	Ehrlichia chaffeensis str. Arkansas	Alphaproteobacteria	-	-	-	-	-	-	-
395960	Rhodopseudomonas palustris TIE-1	Alphaproteobacteria	-	-	-	-	-	-	-
439494	Pelagibacter sp. HTCC7211	Alphaproteobacteria	-	-	-	-	-	-	-
1.24773e+06	Rhodobacter sp. AKP1	Alphaproteobacteria	35.75	-	9.65625	-	3	-	-
316055	Rhodopseudomonas palustris BisA53	Alphaproteobacteria	35.625	-	8.30357	-	-	-	-
1.13284e+06	Rhizobium sp. CCGE 510	Alphaproteobacteria	35.75	-	9.46875	-	-	-	19.375
272944	Rickettsia conorii str. Malish 7	Alphaproteobacteria	-	-	-	-	-	-	-
[truncated: 7,172 more rows]

## Sheet: table-6
Genome id	Organism Name	Phylum
[truncated: 2,495 more rows]

[truncated: 6 more sheets: table-7, table -8, table-9, table-10, table-11, table-12]
